# Supplementary material for: Genetic association of type 2 diabetes and antidiabetic drug target with skin cancer
Source: Front Med (Lausanne). 2024 Nov 21;11:1445853. doi: 10.3389/fmed.2024.1445853 (PMC11617162; doi:10.3389/fmed.2024.1445853)
Supplement: Supplementary file 2 [file Table_1.XLSX]

## Sheet: content
Content
Table S1 Data sources and sample size
Table S2 Potential confounders for skin cancer
Table S3 Details of instrumental variables for HbA1c with basal cell carcinoma
Table S4 Details of instrumental variables for HbA1c with melanoma
Table S5 Details of instrumental variables for HbA1c with cutaneous squamous cell carcinoma
Table S6 Details of instrumental variables for type 2 diabetes with basal cell carcinoma
Table S7 Details of instrumental variables for type 2 diabetes with melanoma
Table S8 Details of instrumental variables for type 2 diabetes with cutaneous squamous cell carcinoma
Table S9 Summary data on antidiabetic drug target genes
Table S10 Characteristics of SNPs used as instruments to proxy the perturbation of antidiabetic drug targets
Table S11 Characteristics of SNPs used as instruments to proxy the perturbation of antidiabetic drug targets with basal cell carcinoma outcome
Table S12 Characteristics of SNPs used as instruments to proxy the perturbation of antidiabetic drug targets with melanoma or cutaneous squamous cell carcinoma outcome
Table S13 Power estimations in the MR analysis of associations between HbA1c and type 2 diabetes with skin cancer
Table S14 Power estimations in the MR analysis of associations between the perturbation of antidiabetic drug targets and skin cancer
Table S15 Steiger filtering test of HbA1c with skin cancer
Table S16 Steiger filtering test of type 2 diabetes with skin cancer
Table S17 Steiger filtering test of the perturbation of antidiabetic drug targets with skin cancer
Table S18 Mendelian analyses for the associations of genetically predicted HbA1c with skin cancer
Table S19 Mendelian analyses for the associations of genetically predicted type 2 diabetes with skin cancer
Table S20 MR-PRESSO analysis for the association of HbA1c and type 2 diabetes with skin cancer
Table S21 Leave-one-out MR analysis of association between HbA1c and melanoma
Table S22 Leave-one-out MR analysis of association between type 2 diabetes and basal cell carcinoma
Table S23 Mendelian analyses for the associations of genetically predicted perturbation of antidiabetic drug targets with skin cancer
Table S24 MR-PRESSO analysis for the association of the perturbation of antidiabetic drug targets with skin cancer
Table S25 Leave-one-out MR analysis of the association between SLC5A2 antidiabetic drug target perturbation and basal cell carcinoma
Table S26 SMR analysis for the association of antidiabetic drug target gene expression with skin cancer
Table S27 Colocalization analysis results for SCL5A2 in HbA1c GWAS with basal cell carcinoma

## Sheet: Table S1
Table S1 Data sources and sample size
Phenotype	Consortium	Ncases	Ncontrols	URL or PMID	Population
eQTL	eQTLGen	31684	--	34475573	European
Glycosylated hemoglobin (HbA1c)	UK Biobank	344182	--	http://www.nealelab.is/uk-biobank/	European
Type 2 diabetes (T2D)	DIAGRAM	80154	853816	35551307	European
Basal cell carcinoma (BCC)	FinnGen R10	20506	314193	36653562	European
Cutaneous squamous cell carcinoma (cSCC)	FinnGen R10	3531	314193	36653562	European
Cutaneous melanoma (Melanoma)	FinnGen R10	3194	314193	36653562	European

## Sheet: Table S2
Table S2 Potential confounders for skin cancer
Outcome	Potential confounders	PMID
Basal cell carcinoma (BCC)	fair skin	35577405
	ultraviolet radiation	21605109
	indoor tanning	23033409
	older age	26039887
	nevus count	30713015
Cutaneous melanoma (Melanoma)	ultraviolet radiation	7635560
	indoor tanning	24629998
	childhood sunburn	37752763
	nevus count	30713015
	dysplastic naevi	17034530
	immunosuppressants	36460257
	red hair colour	7635560
	blue eye colour	7635560
	Xeroderma pigmentosum	21097776
	alcohol consumption	24495200
	telomere length	28241208
	psoriasis	37503344
	height	32068838
	atrial fibrillation/warfarin	38504913
	gut microbiome	38304424
Cutaneous squamous cell carcinoma (cSCC)	fair skin	33760003
	ultraviolet radiation	32320481
	indoor tanning	23033409
	older age	33760003
	immunosuppression	21763562
	β-genus human papillomavirus	26720285
	smoking	28414022

## Sheet: Table S3
Table S3 Details of instrumental variables for HbA1c with basal cell carcinoma
Exposure	SNP	Chr	Position	Effect allele	Other allele	EAF	Beta	SE	P-value	Sample size	R2	F	Confounding trait	PMID
HbA1c	rs11166447	1	100875628	C	T	0.35869	-0.014951	0.0024066	5.22096e-10	344182	0.01%	39
HbA1c	rs1175550	1	3691528	G	A	0.23081	-0.042249	0.0027694	1.56675e-52	344182	0.07%	233
HbA1c	rs2794399	1	225942458	T	C	0.47546	0.012911	0.0023252	2.8141e-08	344182	0.01%	31
HbA1c	rs76757826	1	108576936	C	T	0.055308	0.030581	0.0050691	1.61232e-09	344182	0.01%	36
HbA1c	rs10923372	1	118199842	C	T	0.24558	-0.016091	0.0026817	1.97052e-09	344182	0.01%	36
HbA1c	rs11264349	1	155248113	T	A	0.26444	0.018649	0.0026092	8.86952e-13	344182	0.01%	51
HbA1c	rs115420434	1	158771748	C	T	0.024226	0.044756	0.0080456	2.65632e-08	344182	0.01%	31
HbA1c	rs2808454	1	207231751	T	A	0.54191	0.021458	0.0023131	1.75995e-20	344182	0.02%	86
HbA1c	rs75417300	1	224635958	C	A	0.18484	0.019326	0.0030711	3.12047e-10	344182	0.01%	40
HbA1c	rs4654378	1	29208859	G	A	0.5587	-0.013991	0.002317	1.557e-09	344182	0.01%	36
HbA1c	rs563437995	1	25833508	C	G	0.0079309	-0.15946	0.013591	8.84301e-32	344182	0.04%	138
HbA1c	rs61821293	1	208007277	G	T	0.22069	-0.017317	0.0027727	4.22639e-10	344182	0.01%	39
HbA1c	rs12133641	1	154428283	G	A	0.41039	-0.017034	0.0023353	3.00954e-13	344182	0.02%	53
HbA1c	rs587673553	1	149771954	T	C	0.094358	-0.027843	0.0040322	5.02111e-12	344182	0.01%	48
HbA1c	rs150065473	1	158359489	T	C	0.0080545	0.084904	0.013464	2.8624e-10	344182	0.01%	40
HbA1c	rs3768321	1	40035928	T	G	0.19687	0.025114	0.0028959	4.25207e-18	344182	0.02%	75
HbA1c	rs10863950	1	212351469	T	C	0.81299	0.016664	0.0029473	1.56769e-08	344182	0.01%	32
HbA1c	rs4443935	1	26875433	G	A	0.72444	-0.017166	0.0025702	2.41046e-11	344182	0.01%	45
HbA1c	rs116431876	1	168140612	T	C	0.04452	0.032292	0.0055925	7.73535e-09	344182	0.01%	33
HbA1c	rs72900998	1	51205760	C	T	0.089389	-0.037051	0.0040236	3.3335e-20	344182	0.02%	85
HbA1c	rs1078308	1	213705895	C	A	0.72736	-0.018364	0.0025917	1.38612e-12	344182	0.01%	50
HbA1c	rs1166698	1	78392446	A	G	0.21242	-0.018123	0.0028125	1.16869e-10	344182	0.01%	42
HbA1c	rs7513688	1	6652745	A	G	0.36059	0.018728	0.0024003	6.08415e-15	344182	0.02%	61
HbA1c	rs1975283	1	118142558	C	A	0.68548	-0.024612	0.0024853	4.06163e-23	344182	0.03%	98
HbA1c	rs857725	1	158607935	G	T	0.26689	0.080489	0.0025918	1e-200	344182	0.28%	964
HbA1c	rs863364	1	158551237	A	T	0.965344	0.040543	0.0062808	1.084e-10	344182	0.01%	42
HbA1c	rs12096473	1	248016894	T	C	0.070463	-0.032891	0.0045128	3.14485e-13	344182	0.02%	53
HbA1c	rs7528296	1	172381383	C	T	0.3863	-0.016576	0.0023709	2.7227e-12	344182	0.01%	49
HbA1c	rs340882	1	214145731	G	C	0.62158	0.035392	0.0023809	5.73852e-50	344182	0.06%	221
HbA1c	rs12117411	1	213952992	C	T	0.20872	-0.019427	0.0028455	8.67361e-12	344182	0.01%	47
HbA1c	rs2786487	1	42368339	C	G	0.55988	0.016275	0.0023147	2.05494e-12	344182	0.01%	49
HbA1c	rs3790455	1	156456301	T	C	0.65396	-0.013712	0.0024182	1.42551e-08	344182	0.01%	32
HbA1c	rs2487569	1	120442257	T	A	0.11067	0.022469	0.0036981	1.23589e-09	344182	0.01%	37
HbA1c	rs198325	1	150937405	T	C	0.22163	-0.027326	0.0027682	5.56801e-23	344182	0.03%	97
HbA1c	rs141820703	1	158337901	C	T	0.016953	0.056259	0.009178	8.80866e-10	344182	0.01%	38
HbA1c	rs76441438	1	214241196	A	G	0.024564	0.05703	0.0074584	2.073e-14	344182	0.02%	58
HbA1c	rs138055271	1	158589105	C	T	0.01313	-0.067986	0.010101	1.69512e-11	344182	0.01%	45
HbA1c	rs59810844	1	206626875	C	G	0.45549	-0.015892	0.0024055	3.93822e-11	344182	0.01%	44
HbA1c	rs3811444	1	248039451	T	C	0.3342	0.024573	0.0024337	5.7372e-24	344182	0.03%	102
HbA1c	rs7546390	1	203649423	C	T	0.905589	0.029908	0.0039796	5.69508e-14	344182	0.02%	56
HbA1c	rs112370229	1	20890677	T	G	0.15199	-0.017541	0.0031979	4.13409e-08	344182	0.01%	30
HbA1c	rs348330	1	229672955	A	G	0.63441	-0.021741	0.0023956	1.14051e-19	344182	0.02%	82
HbA1c	rs2375279	1	25541931	C	T	0.84866	-0.036327	0.0032107	1.13032e-29	344182	0.04%	128
HbA1c	rs785508	1	46527159	A	G	0.7022	0.020077	0.0025098	1.25458e-15	344182	0.02%	64
HbA1c	rs551720	1	53297142	T	A	0.63357	0.014717	0.0024008	8.8042e-10	344182	0.01%	38
HbA1c	rs183034862	2	169313518	T	C	0.025171	0.055736	0.0076235	2.65522e-13	344182	0.02%	53
HbA1c	rs72781680	2	24238928	T	C	0.13458	0.051614	0.0033798	1.2331e-52	344182	0.07%	233
HbA1c	rs11884397	2	23885388	A	G	0.078526	-0.025343	0.0042918	3.5324e-09	344182	0.01%	35
HbA1c	rs7606173	2	60725451	C	G	0.43094	-0.024284	0.0023193	1.19426e-25	344182	0.03%	110
HbA1c	rs13020237	2	26241772	G	A	0.18207	-0.016959	0.002974	1.18141e-08	344182	0.01%	33
HbA1c	rs111631066	2	127451514	A	G	0.015506	-0.070981	0.0096141	1.55096e-13	344182	0.02%	55
HbA1c	rs10184004	2	165508389	T	C	0.40709	-0.015153	0.0023412	9.68278e-11	344182	0.01%	42
HbA1c	rs573225	2	169757541	A	G	0.68156	0.097155	0.0024599	1e-200	344182	0.45%	1560
HbA1c	rs72835101	2	68917175	A	G	0.28328	-0.01478	0.0025512	6.90176e-09	344182	0.01%	34
HbA1c	rs73970001	2	169752890	T	G	0.01339	0.088297	0.0099969	1.02873e-18	344182	0.02%	78
HbA1c	rs3768883	2	225450369	T	G	0.1464	0.018173	0.0032588	2.45392e-08	344182	0.01%	31
HbA1c	rs6731171	2	202179011	A	T	0.6205	0.015371	0.0024139	1.92291e-10	344182	0.01%	41
HbA1c	rs650588	2	111940147	G	A	0.5811	-0.015717	0.0023348	1.68229e-11	344182	0.01%	45
HbA1c	rs7572278	2	8563029	A	T	0.20375	0.028755	0.0028578	8.18465e-24	344182	0.03%	101
HbA1c	rs116748035	2	169537003	A	G	0.02595	-0.058906	0.0076319	1.18141e-14	344182	0.02%	60
HbA1c	rs13025525	2	169708308	T	A	0.13734	0.053134	0.0033403	5.91289e-57	344182	0.07%	253
HbA1c	rs11531378	2	48283779	C	T	0.29984	0.021962	0.002528	3.72821e-18	344182	0.02%	75
HbA1c	rs6431381	2	234092825	G	C	0.18203	-0.018872	0.0029798	2.4037e-10	344182	0.01%	40
HbA1c	rs10929270	2	239105774	A	T	0.22222	-0.015655	0.0027727	1.64392e-08	344182	0.01%	32
HbA1c	rs838717	2	234296444	A	G	0.56555	0.016943	0.0023231	3.0311e-13	344182	0.02%	53
HbA1c	rs77981966	2	43777964	T	C	0.076555	-0.072641	0.0043376	6.32266e-63	344182	0.08%	280
HbA1c	rs79467716	2	169404334	A	G	0.014837	-0.059265	0.0094834	4.12629e-10	344182	0.01%	39
HbA1c	rs185207284	2	169681426	C	G	0.018507	0.063259	0.0086301	2.30515e-13	344182	0.02%	54
HbA1c	rs115478693	2	169701830	C	G	0.019181	0.049918	0.0087279	1.06999e-08	344182	0.01%	33
HbA1c	rs13009079	2	175261148	C	T	0.3222	0.03881	0.0024656	8.31764e-56	344182	0.07%	248
HbA1c	rs2009581	2	111807677	A	G	0.27505	0.014157	0.0025873	4.45769e-08	344182	0.01%	30
HbA1c	rs6736362	2	219115108	T	C	0.56194	0.016829	0.0023222	4.27366e-13	344182	0.02%	53
HbA1c	rs1399627	2	227083411	G	A	0.65291	0.022708	0.0024195	6.29506e-21	344182	0.03%	88
HbA1c	rs12712928	2	45192080	C	G	0.1701	0.029478	0.0030862	1.28351e-21	344182	0.03%	91
HbA1c	rs143869345	2	169708322	G	A	0.016943	0.076559	0.0091215	4.74788e-17	344182	0.02%	70
HbA1c	rs114691375	2	169813318	A	T	0.028017	0.044247	0.0073363	1.62881e-09	344182	0.01%	36
HbA1c	rs1260334	2	27748597	A	C	0.56638	0.02593	0.0023172	4.59833e-29	344182	0.04%	125
HbA1c	rs673548	2	21237544	A	G	0.20457	0.015947	0.0028501	2.20541e-08	344182	0.01%	31
HbA1c	rs4435501	2	96981369	C	A	0.10638	0.020927	0.0038192	4.26943e-08	344182	0.01%	30
HbA1c	rs2110942	2	37097009	C	T	0.43939	-0.016808	0.0023222	4.56247e-13	344182	0.02%	52
HbA1c	rs12497133	3	124921920	A	G	0.53317	0.017711	0.0023168	2.10523e-14	344182	0.02%	58
HbA1c	rs74598960	3	170493171	C	T	0.060459	-0.036474	0.0049681	2.113e-13	344182	0.02%	54
HbA1c	rs13063578	3	47087837	A	T	0.40027	0.020209	0.0023459	7.03072e-18	344182	0.02%	74
HbA1c	rs9826367	3	12294202	G	A	0.44872	-0.037227	0.0023124	2.72521e-58	344182	0.08%	259
HbA1c	rs6778400	3	12486249	G	A	0.088619	-0.02277	0.0041312	3.55828e-08	344182	0.01%	30
HbA1c	rs11708067	3	123065778	G	A	0.24549	-0.052352	0.0026704	1.56243e-85	344182	0.11%	384
HbA1c	rs11719915	3	186657705	G	A	0.69847	-0.018123	0.0025203	6.46547e-13	344182	0.02%	52
HbA1c	rs75631387	3	152402579	T	C	0.037212	-0.039768	0.0060931	6.72977e-11	344182	0.01%	43
HbA1c	rs4894797	3	171783546	A	G	0.57585	0.027921	0.0023302	4.46889e-33	344182	0.04%	144
HbA1c	rs2047564	3	177138752	T	C	0.13466	-0.020208	0.0033753	2.14092e-09	344182	0.01%	36
HbA1c	rs13072537	3	52896032	A	C	0.37486	0.014849	0.0023734	3.94321e-10	344182	0.01%	39
HbA1c	rs2887944	3	27758275	T	G	0.43476	0.013841	0.0023252	2.63888e-09	344182	0.01%	35
HbA1c	rs11130982	3	64728312	G	T	0.70908	0.016299	0.0025477	1.58241e-10	344182	0.01%	41
HbA1c	rs75367758	3	141102560	A	G	0.048302	-0.043834	0.0053682	3.21144e-16	344182	0.02%	67
HbA1c	rs4894769	3	171516306	A	T	0.43951	-0.019011	0.0023157	2.22331e-16	344182	0.02%	67
HbA1c	rs6785881	3	160153989	T	C	0.4812	-0.020748	0.0023043	2.18524e-19	344182	0.02%	81
HbA1c	rs2015708	3	195917964	T	C	0.1376	0.024686	0.0033425	1.5216e-13	344182	0.02%	55
HbA1c	rs73210009	3	195830276	A	G	0.4655	-0.01503	0.0023212	9.48855e-11	344182	0.01%	42
HbA1c	rs116656374	3	49413266	T	G	0.037792	0.037581	0.0060318	4.65522e-10	344182	0.01%	39
HbA1c	rs4678917	3	36965158	C	T	0.10432	-0.021698	0.0038148	1.2881e-08	344182	0.01%	32
HbA1c	rs13434265	3	196489422	T	C	0.41676	-0.022211	0.0023413	2.40492e-21	344182	0.03%	90
HbA1c	rs1354034	3	56849749	C	T	0.60126	0.014722	0.0023452	3.44437e-10	344182	0.01%	39
HbA1c	rs9840088	3	66442545	C	A	0.20035	-0.01669	0.0028919	7.8739e-09	344182	0.01%	33
HbA1c	rs2230929	3	49343175	A	G	0.17052	0.038201	0.0030588	8.76193e-36	344182	0.05%	156
HbA1c	rs76110651	3	152040390	C	A	0.10236	-0.024936	0.0037975	5.1606e-11	344182	0.01%	43
HbA1c	rs73061095	3	185516807	G	T	0.31462	0.021806	0.0024752	1.26009e-18	344182	0.02%	78
HbA1c	rs6790822	3	182611185	A	G	0.21704	-0.018407	0.0027966	4.64836e-11	344182	0.01%	43
HbA1c	rs2290480	3	171404478	A	C	0.21205	-0.016035	0.0028103	1.158e-08	344182	0.01%	33
HbA1c	rs7374197	3	129060011	G	A	0.54405	-0.013652	0.0023178	3.86928e-09	344182	0.01%	35
HbA1c	rs2608073	3	142653512	T	C	0.083422	-0.027784	0.0043108	1.1559e-10	344182	0.01%	42
HbA1c	rs12493136	3	152382453	A	G	0.16372	0.025016	0.0031178	1.0311e-15	344182	0.02%	64
HbA1c	rs6777684	3	187741842	G	A	0.60967	0.025899	0.0023666	7.22104e-28	344182	0.03%	120
HbA1c	rs6807945	3	138052754	T	C	0.83737	-0.025119	0.0031418	1.29867e-15	344182	0.02%	64
HbA1c	rs1496653	3	23454790	G	A	0.20435	-0.020469	0.0028495	6.80769e-13	344182	0.01%	52
HbA1c	rs2811466	3	129299265	A	G	0.10734	-0.023402	0.0037252	3.34611e-10	344182	0.01%	39
HbA1c	rs882834	3	170353397	A	C	0.14004	0.021964	0.0033113	3.29458e-11	344182	0.01%	44
HbA1c	rs1905505	3	170695426	A	G	0.28363	-0.041891	0.0025495	1.21143e-60	344182	0.08%	270
HbA1c	rs9994509	4	110827942	G	A	0.393	-0.019978	0.0023634	2.84774e-17	344182	0.02%	71
HbA1c	rs55881843	4	185716090	A	G	0.13875	-0.033428	0.0033421	1.50557e-23	344182	0.03%	100
HbA1c	rs559690216	4	144490482	T	C	0.45084	0.014951	0.0024271	7.284e-10	344182	0.01%	38
HbA1c	rs223473	4	103693621	T	C	0.48891	-0.016868	0.0022997	2.2228e-13	344182	0.02%	54
HbA1c	rs4689394	4	6291003	G	C	0.59864	0.017866	0.0023493	2.86088e-14	344182	0.02%	58
HbA1c	rs116429708	4	145171965	G	A	0.018522	-0.093153	0.0086854	7.82528e-27	344182	0.03%	115
HbA1c	rs9990955	4	52829450	T	C	0.28417	0.018717	0.0025495	2.11885e-13	344182	0.02%	54
HbA1c	rs2044341	4	144884690	C	T	0.68405	-0.052739	0.0024843	5.92379e-100	344182	0.13%	451
HbA1c	rs75636043	4	157805551	A	G	0.078182	-0.025428	0.0043178	3.88911e-09	344182	0.01%	35
HbA1c	rs34835465	4	146045768	C	T	0.070365	-0.033895	0.004518	6.29651e-14	344182	0.02%	56
HbA1c	rs6822523	4	18094554	C	T	0.22587	-0.015057	0.0027612	4.95176e-08	344182	0.01%	30
HbA1c	rs34811474	4	25408838	A	G	0.23194	-0.015915	0.0027221	5.02979e-09	344182	0.01%	34
HbA1c	rs17508261	4	106108902	C	T	0.12172	0.027856	0.0035205	2.53105e-15	344182	0.02%	63
HbA1c	rs1481012	4	89039082	G	A	0.11335	0.029316	0.0036311	6.85804e-16	344182	0.02%	65
HbA1c	rs13125518	4	154437863	G	A	0.45882	-0.013329	0.0023301	1.06439e-08	344182	0.01%	33
HbA1c	rs6844176	4	39366590	C	T	0.45591	0.012907	0.0023235	2.77639e-08	344182	0.01%	31
HbA1c	rs6840504	4	18205102	T	C	0.44293	0.016787	0.002322	4.85177e-13	344182	0.02%	52
HbA1c	rs2270927	5	75591710	G	C	0.093976	0.028576	0.00394	4.08978e-13	344182	0.02%	53
HbA1c	rs6893283	5	55296666	T	C	0.01453	-0.055934	0.0096166	6.01561e-09	344182	0.01%	34
HbA1c	rs469753	5	112293478	T	G	0.47556	0.013546	0.0023209	5.33261e-09	344182	0.01%	34
HbA1c	rs145381182	5	71877881	A	G	0.091245	0.02324	0.004056	1.00589e-08	344182	0.01%	33
HbA1c	rs17462893	5	95163437	G	A	0.10103	0.025851	0.0038198	1.31099e-11	344182	0.01%	46
HbA1c	rs17419291	5	87780432	C	T	0.087057	-0.024472	0.0040749	1.90748e-09	344182	0.01%	36
HbA1c	rs3857286	5	54863190	T	C	0.69536	-0.015367	0.002511	9.37713e-10	344182	0.01%	37
HbA1c	rs3733977	5	167957554	A	G	0.16702	0.017684	0.0030839	9.81228e-09	344182	0.01%	33
HbA1c	rs13167071	5	156373637	C	G	0.63991	0.020075	0.0023988	5.85194e-17	344182	0.02%	70
HbA1c	rs10053046	5	131821558	G	A	0.32572	0.017552	0.0024795	1.45646e-12	344182	0.01%	50
HbA1c	rs17250977	5	14753745	G	A	0.040078	0.032441	0.005866	3.19867e-08	344182	0.01%	31
HbA1c	rs6885132	5	14768092	G	C	0.099832	-0.034496	0.0038964	8.54083e-19	344182	0.02%	78
HbA1c	rs76549217	5	14768766	T	C	0.032152	0.045558	0.0065066	2.53046e-12	344182	0.01%	49
HbA1c	rs7720275	5	158246650	C	T	0.17005	0.023884	0.003062	6.21155e-15	344182	0.02%	61
HbA1c	rs2112347	5	75015242	G	T	0.359	-0.013905	0.002402	7.10183e-09	344182	0.01%	34
HbA1c	rs144489757	5	95694609	G	C	0.28384	-0.017819	0.0025544	3.04649e-12	344182	0.01%	49
HbA1c	rs56395926	5	34507418	A	G	0.22883	-0.016024	0.0027437	5.21231e-09	344182	0.01%	34
HbA1c	rs6878122	5	76427311	A	G	0.68018	-0.026825	0.0024668	1.53922e-27	344182	0.03%	118
HbA1c	rs35018839	5	154024044	G	A	0.094199	-0.022371	0.003979	1.88669e-08	344182	0.01%	32
HbA1c	rs35188965	5	1104938	T	C	0.58168	0.017745	0.00233	2.62301e-14	344182	0.02%	58
HbA1c	rs199607859	6	139835418	T	G	0.59426	-0.020633	0.0023477	1.51705e-18	344182	0.02%	77
HbA1c	rs2665357	6	160848167	C	A	0.51732	0.017707	0.0023023	1.46386e-14	344182	0.02%	59
HbA1c	rs9376091	6	135419636	T	C	0.26036	-0.042639	0.0026298	4.25402e-59	344182	0.08%	263
HbA1c	rs214055	6	25560264	T	C	0.1879	0.017669	0.0029465	2.01762e-09	344182	0.01%	36
HbA1c	rs9271657	6	32592582	C	T	0.21648	0.042906	0.0029163	5.57828e-49	344182	0.06%	216
HbA1c	rs241427	6	32804414	G	A	0.65817	0.01622	0.0024245	2.23666e-11	344182	0.01%	45
HbA1c	rs6922503	6	3362054	T	C	0.72242	-0.01635	0.0025722	2.068e-10	344182	0.01%	40
HbA1c	rs115806594	6	7143859	A	C	0.01574	-0.06724	0.00961	2.62301e-12	344182	0.01%	49
HbA1c	rs12525479	6	25700350	A	G	0.063476	0.026941	0.0047333	1.25771e-08	344182	0.01%	32
HbA1c	rs1008438	6	31783208	C	A	0.38448	0.032295	0.0023617	1.48559e-42	344182	0.05%	187
HbA1c	rs6929796	6	31522669	A	G	0.1635	-0.032986	0.003106	2.42661e-26	344182	0.03%	113
HbA1c	rs198851	6	26104632	G	T	0.8487	0.077267	0.0032063	3.31131e-128	344182	0.17%	581
HbA1c	rs17531978	6	26129392	C	T	0.12895	0.020861	0.0034339	1.24111e-09	344182	0.01%	37
HbA1c	rs1794588	6	28877773	G	A	0.42099	0.01379	0.0023309	3.2945e-09	344182	0.01%	35
HbA1c	rs1800562	6	26093141	A	G	0.078843	-0.12479	0.0042658	6.76083e-188	344182	0.25%	856
HbA1c	rs7755763	6	29933648	T	A	0.044223	0.035024	0.0055844	3.57363e-10	344182	0.01%	39
HbA1c	rs7766070	6	20686573	A	C	0.2633	0.04343	0.0026096	3.6425e-62	344182	0.08%	277
HbA1c	rs6934244	6	33024032	A	C	0.026471	0.041684	0.0075117	2.87217e-08	344182	0.01%	31
HbA1c	rs4713575	6	32627039	G	A	0.50028	0.03106	0.002372	3.6166e-39	344182	0.05%	171
HbA1c	rs9398642	6	121883200	T	C	0.14501	-0.019536	0.0032646	2.175e-09	344182	0.01%	36
HbA1c	rs148570357	6	109858629	T	C	0.29404	-0.022936	0.0025371	1.56892e-19	344182	0.02%	82
HbA1c	rs3130724	6	29118530	A	C	0.22401	0.029111	0.0027559	4.46375e-26	344182	0.03%	112
HbA1c	rs72986458	6	135019353	T	A	0.22642	0.018343	0.0028001	5.72796e-11	344182	0.01%	43
HbA1c	rs1591805	6	126717064	G	A	0.49602	0.018326	0.0023061	1.92044e-15	344182	0.02%	63
HbA1c	rs78588343	6	7249460	A	G	0.17915	-0.033422	0.0030008	8.34065e-29	344182	0.04%	124
HbA1c	rs2223621	6	20621238	C	T	0.60774	-0.013316	0.0023684	1.8876e-08	344182	0.01%	32
HbA1c	rs2294478	6	33098966	A	C	0.46171	-0.013225	0.0023054	9.68456e-09	344182	0.01%	33
HbA1c	rs998584	6	43757896	A	C	0.48165	0.023122	0.0023057	1.15611e-23	344182	0.03%	101
HbA1c	rs72939920	6	110762453	T	A	0.23548	-0.028703	0.0027178	4.56562e-26	344182	0.03%	112
HbA1c	rs115607256	6	31459024	A	G	0.0081306	0.08591	0.012866	2.43669e-11	344182	0.01%	45
HbA1c	rs13193250	6	3470613	C	T	0.2602	0.015921	0.0026483	1.83502e-09	344182	0.01%	36
HbA1c	rs12201710	6	132142898	A	G	0.27646	0.014546	0.0025701	1.5189e-08	344182	0.01%	32
HbA1c	rs6920313	6	153402841	C	T	0.30591	0.016634	0.0024957	2.65216e-11	344182	0.01%	44
HbA1c	rs2294856	6	53158335	C	G	0.35487	0.016899	0.0024006	1.93241e-12	344182	0.01%	50
HbA1c	rs1131114	6	31235869	C	T	0.2651	0.031368	0.0026075	2.51015e-33	344182	0.04%	145
HbA1c	rs3748059	6	6900951	G	A	0.7984	-0.022106	0.0028799	1.64551e-14	344182	0.02%	59
HbA1c	rs9393415	6	23447436	C	T	0.2948	0.013913	0.0025447	4.56499e-08	344182	0.01%	30
HbA1c	rs6924805	6	18747705	T	G	0.58918	-0.013975	0.002342	2.41991e-09	344182	0.01%	36
HbA1c	rs13192435	6	7218337	C	T	0.025466	0.052237	0.0073026	8.49376e-13	344182	0.01%	51
HbA1c	rs73368485	6	8070685	T	G	0.079703	0.025461	0.004239	1.89902e-09	344182	0.01%	36
HbA1c	rs1005230	6	43736496	C	T	0.49701	0.016225	0.0022978	1.65615e-12	344182	0.01%	50
HbA1c	rs113120569	6	39037302	A	G	0.16856	0.01767	0.0030789	9.52555e-09	344182	0.01%	33
HbA1c	rs1050486	6	31324702	T	C	0.61461	0.024431	0.0025626	1.52475e-21	344182	0.03%	91
HbA1c	rs1171105	6	84240865	C	T	0.69515	0.014017	0.002554	4.06163e-08	344182	0.01%	30
HbA1c	rs262813	6	158700126	C	T	0.47833	0.013285	0.0023032	8.02343e-09	344182	0.01%	33
HbA1c	rs1004558	7	44240407	T	C	0.17898	0.10778	0.0029947	1e-200	344182	0.37%	1295
HbA1c	rs1708302	7	28198677	T	C	0.50097	-0.026447	0.0023004	1.38484e-30	344182	0.04%	132
HbA1c	rs10488532	7	92764489	T	C	0.108	-0.02118	0.003707	1.1081e-08	344182	0.01%	33
HbA1c	rs12531645	7	73023881	A	G	0.28489	0.017863	0.002546	2.28244e-12	344182	0.01%	49
HbA1c	rs6944090	7	50573140	C	T	0.24872	0.016608	0.0026629	4.46581e-10	344182	0.01%	39
HbA1c	rs11768656	7	44283661	T	C	0.035737	-0.039772	0.0061849	1.27388e-10	344182	0.01%	41
HbA1c	rs8176059	7	142651354	A	G	0.011311	-0.065071	0.010882	2.23532e-09	344182	0.01%	36
HbA1c	rs9642168	7	75643899	A	G	0.033503	0.034938	0.0063853	4.46139e-08	344182	0.01%	30
HbA1c	rs35474292	7	99988813	A	T	0.32736	0.018289	0.0025269	4.57088e-13	344182	0.02%	52
HbA1c	rs117370443	7	98975258	C	T	0.039128	0.055332	0.005947	1.35894e-20	344182	0.03%	87
HbA1c	rs12667932	7	123423923	A	G	0.080244	-0.046473	0.0042373	5.51823e-28	344182	0.03%	120
HbA1c	rs6968554	7	17287106	G	A	0.63637	0.014037	0.0023921	4.40646e-09	344182	0.01%	34
HbA1c	rs194505	7	89841307	A	G	0.54816	0.018038	0.0023101	5.82103e-15	344182	0.02%	61
HbA1c	rs6459737	7	156975136	A	G	0.34756	-0.017351	0.0024125	6.3944e-13	344182	0.02%	52
HbA1c	rs76323047	7	44185955	G	A	0.11843	0.049615	0.003566	5.42001e-44	344182	0.06%	194
HbA1c	rs836468	7	6436722	A	T	0.31109	-0.017654	0.0024851	1.21731e-12	344182	0.01%	50
HbA1c	rs117031158	7	44189190	A	G	0.011475	-0.063689	0.011193	1.26949e-08	344182	0.01%	32
HbA1c	rs60238952	7	1914350	G	A	0.21923	-0.016674	0.0027918	2.3362e-09	344182	0.01%	36
HbA1c	rs17138703	7	18201223	G	A	0.21349	-0.016386	0.0028049	5.16309e-09	344182	0.01%	34
HbA1c	rs34865291	7	43864079	G	A	0.058905	0.03167	0.0049992	2.374e-10	344182	0.01%	40
HbA1c	rs138917529	7	44235694	T	A	0.015078	-0.11709	0.0096456	6.665e-34	344182	0.04%	147
HbA1c	rs307009	7	44527685	C	T	0.951685	-0.029931	0.0054372	3.69828e-08	344182	0.01%	30
HbA1c	rs17168486	7	14898282	T	C	0.17349	0.029302	0.0030496	7.42164e-22	344182	0.03%	92
HbA1c	rs3211821	7	80278563	G	A	0.56183	-0.015655	0.0023254	1.67764e-11	344182	0.01%	45
HbA1c	rs6953344	7	69789374	G	A	0.24663	0.018762	0.0026711	2.16123e-12	344182	0.01%	49
HbA1c	rs10487796	7	15063430	A	T	0.45053	-0.027095	0.0023097	8.9929e-32	344182	0.04%	138
HbA1c	rs11540050	7	44240664	T	G	0.050091	-0.04317	0.0052888	3.29155e-16	344182	0.02%	67
HbA1c	rs35722851	7	130434500	C	T	0.49417	-0.013045	0.0023028	1.47459e-08	344182	0.01%	32
HbA1c	rs2572011	7	99487071	T	C	0.45963	-0.012631	0.0023049	4.25461e-08	344182	0.01%	30
HbA1c	rs2460421	7	65491123	T	A	0.5018	-0.01655	0.0022966	5.76235e-13	344182	0.02%	52
HbA1c	rs4279506	7	23512896	C	G	0.37417	-0.013578	0.0023976	1.48898e-08	344182	0.01%	32
HbA1c	rs77020674	7	44227979	A	C	0.027413	-0.040327	0.0072787	3.02009e-08	344182	0.01%	31
HbA1c	rs2060985	8	131024701	G	A	0.53737	-0.018067	0.0023068	4.8217e-15	344182	0.02%	61
HbA1c	rs3757971	8	145545949	C	T	0.37959	0.019311	0.0023651	3.22255e-16	344182	0.02%	67
HbA1c	rs28601761	8	126500031	G	C	0.41944	0.023255	0.0023576	6.01728e-23	344182	0.03%	97
HbA1c	rs56267269	8	42399667	T	C	0.58827	-0.036443	0.0023378	9.05941e-55	344182	0.07%	243
HbA1c	rs13266634	8	118184783	T	C	0.31097	-0.056182	0.0024821	2.36048e-113	344182	0.15%	512
HbA1c	rs636089	8	103077790	C	T	0.3857	0.014067	0.0023682	2.85522e-09	344182	0.01%	35
HbA1c	rs1467378	8	116982135	G	A	0.099815	0.021141	0.0038365	3.57989e-08	344182	0.01%	30
HbA1c	rs62523081	8	95946160	A	G	0.36213	0.013864	0.0023953	7.13083e-09	344182	0.01%	34
HbA1c	rs184152075	8	41504317	A	G	0.020769	-0.051756	0.0082543	3.61127e-10	344182	0.01%	39
HbA1c	rs10092989	8	41665510	T	G	0.16441	0.018281	0.0031414	5.91793e-09	344182	0.01%	34
HbA1c	rs28708563	8	59407808	A	G	0.041492	0.032618	0.0058334	2.25258e-08	344182	0.01%	31
HbA1c	rs34664882	8	41543675	A	G	0.034591	-0.14508	0.0062861	9.22571e-118	344182	0.15%	533
HbA1c	rs117826678	8	41634821	G	A	0.03752	-0.036684	0.0064315	1.17249e-08	344182	0.01%	33
HbA1c	rs2737263	8	116667539	T	G	0.28427	-0.023136	0.0025494	1.14156e-19	344182	0.02%	82
HbA1c	rs4737010	8	41630447	A	G	0.22802	0.079111	0.0027429	1.03753e-182	344182	0.24%	832
HbA1c	rs113440580	8	48967107	T	C	0.0091991	-0.072373	0.012475	6.58886e-09	344182	0.01%	34
HbA1c	rs112601576	8	41537910	T	C	0.24726	0.026249	0.0027089	3.3597e-22	344182	0.03%	94
HbA1c	rs192095068	8	23404129	A	G	0.17073	-0.019893	0.0031066	1.5224e-10	344182	0.01%	41
HbA1c	rs7820334	8	10573702	T	C	0.31109	-0.0216	0.0024945	4.78189e-18	344182	0.02%	75
HbA1c	rs1560980	9	124093997	C	G	0.041462	0.046809	0.0057714	5.06058e-16	344182	0.02%	66
HbA1c	rs7047279	9	97249230	C	T	0.56787	-0.0183	0.0023317	4.22085e-15	344182	0.02%	62
HbA1c	rs1967604	9	110530324	G	A	0.7125	-0.030854	0.0025507	1.12668e-33	344182	0.04%	146
HbA1c	rs10811660	9	22134068	A	G	0.17332	-0.053157	0.0030372	1.47911e-68	344182	0.09%	306
HbA1c	rs28378473	9	139245460	C	T	0.73366	0.034402	0.0026115	1.27468e-39	344182	0.05%	174
HbA1c	rs11145347	9	79846516	C	T	0.19635	0.035406	0.0028898	1.66112e-34	344182	0.04%	150
HbA1c	rs2005079	9	131942573	A	G	0.66523	0.020237	0.0024381	1.04112e-16	344182	0.02%	69
HbA1c	rs7030248	9	136155359	A	G	0.34219	-0.016169	0.002431	2.91474e-11	344182	0.01%	44
HbA1c	rs113809617	9	140100317	G	C	0.13158	-0.043287	0.0034141	7.88315e-37	344182	0.05%	161
HbA1c	rs10758593	9	4292083	A	G	0.39685	0.015916	0.002345	1.14683e-11	344182	0.01%	46
HbA1c	rs57140227	9	125614617	C	T	0.14532	-0.020638	0.0032746	2.9344e-10	344182	0.01%	40
HbA1c	rs634454	9	110913154	G	T	0.78911	0.022876	0.0029145	4.21405e-15	344182	0.02%	62
HbA1c	rs3731249	9	21970916	T	C	0.026932	-0.042163	0.0070927	2.77383e-09	344182	0.01%	35
HbA1c	rs61750929	9	91495135	T	C	0.055145	-0.10256	0.0050459	8.58618e-92	344182	0.12%	413
HbA1c	rs2236496	9	4844265	C	T	0.20804	-0.026914	0.0028384	2.50957e-21	344182	0.03%	90
HbA1c	rs12555274	9	22136440	C	G	0.2513	0.026979	0.0026619	3.88687e-24	344182	0.03%	103
HbA1c	rs550057	9	136146597	T	C	0.25461	0.048128	0.0026448	5.87219e-74	344182	0.10%	331	gut microbiome measurement	35115690
HbA1c	rs60757417	9	135864436	G	C	0.060381	0.046515	0.0048759	1.44046e-21	344182	0.03%	91
HbA1c	rs184935998	10	71069006	T	C	0.042523	0.047724	0.0058874	5.24807e-16	344182	0.02%	66
HbA1c	rs2068888	10	94839642	A	G	0.44852	-0.017129	0.0023101	1.21899e-13	344182	0.02%	55
HbA1c	rs11191561	10	104869531	G	C	0.14993	0.018059	0.00323	2.25918e-08	344182	0.01%	31
HbA1c	rs1381931	10	71363859	A	C	0.26828	-0.017634	0.0025945	1.073e-11	344182	0.01%	46
HbA1c	rs11597148	10	70129138	T	G	0.1865	0.019054	0.0030169	2.6942e-10	344182	0.01%	40
HbA1c	rs10509312	10	71181770	T	C	0.18939	0.025505	0.0029391	4.05229e-18	344182	0.02%	75
HbA1c	rs942796	10	80967220	T	C	0.4365	0.015355	0.0023286	4.29339e-11	344182	0.01%	43
HbA1c	rs75048187	10	71066199	G	A	0.012554	0.09035	0.010394	3.55059e-18	344182	0.02%	76
HbA1c	rs7912524	10	71098295	A	T	0.51147	-0.083861	0.002299	1e-200	344182	0.39%	1331
HbA1c	rs76124111	10	71104165	A	G	0.069239	0.057979	0.0046007	2.09411e-36	344182	0.05%	159
HbA1c	rs11195508	10	113046379	G	C	0.14979	-0.017697	0.0032297	4.26648e-08	344182	0.01%	30
HbA1c	rs34872471	10	114754071	C	T	0.29127	0.071855	0.0025304	3.5156e-177	344182	0.23%	806
HbA1c	rs137936874	10	71215107	T	G	0.024714	-0.1864	0.0074784	5.26017e-137	344182	0.18%	621
HbA1c	rs3780962	10	17193346	G	A	0.53228	0.014323	0.0023101	5.65249e-10	344182	0.01%	38
HbA1c	rs61850681	10	50248924	A	G	0.23828	-0.03357	0.0027103	3.15791e-35	344182	0.04%	153
HbA1c	rs10995554	10	65295110	G	A	0.35098	0.015977	0.0024142	3.64418e-11	344182	0.01%	44
HbA1c	rs72807721	10	71115857	T	C	0.020941	0.062709	0.0080137	5.08042e-15	344182	0.02%	61
HbA1c	rs78565860	10	71300910	C	T	0.047077	-0.072873	0.0054241	3.85301e-41	344182	0.05%	181
HbA1c	rs10885397	10	114711883	A	G	0.15263	-0.01879	0.0032242	5.61436e-09	344182	0.01%	34
HbA1c	rs7923837	10	94481917	A	G	0.38031	-0.028993	0.0023669	1.72902e-34	344182	0.04%	150
HbA1c	rs11257655	10	12307894	T	C	0.20825	0.036283	0.0028324	1.4713e-37	344182	0.05%	164
HbA1c	rs3847378	10	26519952	G	A	0.26423	-0.017141	0.0026119	5.28689e-11	344182	0.01%	43
HbA1c	rs77990236	10	70808661	A	C	0.018469	-0.10439	0.0086797	2.60615e-33	344182	0.04%	145
HbA1c	rs34878143	10	70830526	C	T	0.024478	-0.059498	0.0074814	1.82894e-15	344182	0.02%	63
HbA1c	rs7918272	10	71001110	G	C	0.48755	0.059325	0.0023128	5.64937e-145	344182	0.19%	658
HbA1c	rs2453265	10	71458794	A	C	0.45819	0.012986	0.0023148	2.02731e-08	344182	0.01%	31
HbA1c	rs142601088	10	70730440	T	G	0.028918	-0.10171	0.0069205	7.01617e-49	344182	0.06%	216
HbA1c	rs117229942	10	114737777	T	C	0.0087348	-0.092114	0.012525	1.92132e-13	344182	0.02%	54
HbA1c	rs7904973	10	124693587	T	G	0.57595	0.013795	0.002325	2.97091e-09	344182	0.01%	35
HbA1c	rs7076989	10	3137472	G	A	0.3404	-0.014123	0.0024453	7.67114e-09	344182	0.01%	33
HbA1c	rs12775642	10	121712667	A	G	0.32254	0.014182	0.0025011	1.4264e-08	344182	0.01%	32
HbA1c	rs701848	10	89726745	C	T	0.39026	-0.01792	0.0023623	3.31131e-14	344182	0.02%	58
HbA1c	rs7077479	10	79664904	A	C	0.33125	0.018697	0.0024813	4.89103e-14	344182	0.02%	57
HbA1c	rs10736269	10	120422764	C	T	0.47184	-0.014467	0.0023203	4.53169e-10	344182	0.01%	39
HbA1c	rs138555289	10	71242308	T	C	0.0078239	-0.12108	0.013748	1.29271e-18	344182	0.02%	78
HbA1c	rs10998715	10	71082700	A	G	0.02632	-0.042587	0.0071597	2.71469e-09	344182	0.01%	35
HbA1c	rs6480398	10	71086822	G	A	0.903616	0.1886	0.0040474	1e-200	344182	0.63%	2171
HbA1c	rs10501320	11	47293799	C	G	0.26434	-0.026928	0.0026053	4.89779e-25	344182	0.03%	107
HbA1c	rs689419	11	75926967	G	T	0.78211	0.016894	0.002801	1.62641e-09	344182	0.01%	36
HbA1c	rs11234658	11	86156848	G	A	0.32089	-0.014385	0.0024634	5.24228e-09	344182	0.01%	34
HbA1c	rs56271783	11	64004723	C	G	0.045633	0.042757	0.005563	1.52265e-14	344182	0.02%	59
HbA1c	rs76684833	11	68957933	C	A	0.017942	-0.050251	0.0087917	1.0927e-08	344182	0.01%	33
HbA1c	rs10766310	11	2738659	A	G	0.4148	0.014588	0.0023379	4.38632e-10	344182	0.01%	39
HbA1c	rs4980325	11	234451	T	G	0.54472	0.029036	0.0023069	2.54742e-36	344182	0.05%	158
HbA1c	rs4930011	11	2856658	G	C	0.39011	0.027854	0.0023635	4.71954e-32	344182	0.04%	139
HbA1c	rs73418613	11	14790516	A	G	0.04782	0.043819	0.00539	4.31618e-16	344182	0.02%	66
HbA1c	rs11604717	11	26180662	G	T	0.06733	0.025577	0.0046414	3.57998e-08	344182	0.01%	30
HbA1c	rs11605368	11	9825998	T	G	0.6453	0.018456	0.0024151	2.14487e-14	344182	0.02%	58
HbA1c	rs10160667	11	10426578	A	G	0.949088	-0.034168	0.0052624	8.43141e-11	344182	0.01%	42
HbA1c	rs757110	11	17418477	A	C	0.64072	-0.022128	0.0023955	2.54273e-20	344182	0.02%	85
HbA1c	rs79057673	11	10478269	C	G	0.02081	0.049014	0.0081213	1.58921e-09	344182	0.01%	36
HbA1c	rs4755309	11	45207183	T	G	0.11369	-0.025271	0.0036183	2.8688e-12	344182	0.01%	49
HbA1c	rs11530658	11	100477031	G	A	0.099432	-0.056929	0.0038488	1.72942e-49	344182	0.06%	219
HbA1c	rs1508615	11	92816562	C	T	0.48498	-0.017319	0.0023017	5.31496e-14	344182	0.02%	57
HbA1c	rs11602873	11	72460762	T	A	0.15759	-0.03502	0.003153	1.1749e-28	344182	0.04%	123
HbA1c	rs174549	11	61571382	A	G	0.30997	-0.02477	0.0024843	2.06443e-23	344182	0.03%	99
HbA1c	rs1152619	11	65255589	A	C	0.27321	0.017844	0.0025875	5.34934e-12	344182	0.01%	48
HbA1c	rs4910498	11	9765503	T	A	0.64326	-0.033148	0.0024009	2.40215e-43	344182	0.06%	191
HbA1c	rs55911137	11	69456000	C	G	0.025282	-0.050074	0.007395	1.27732e-11	344182	0.01%	46
HbA1c	rs1783596	11	72946020	T	C	0.54447	0.019078	0.0023083	1.40217e-16	344182	0.02%	68
HbA1c	rs11564725	11	2177369	T	C	0.23542	0.025469	0.0027264	9.53674e-21	344182	0.03%	87
HbA1c	rs72883124	11	5215325	T	C	0.14728	-0.018428	0.0033007	2.36663e-08	344182	0.01%	31
HbA1c	rs2168101	11	8255408	A	C	0.3109	-0.01638	0.0025589	1.54412e-10	344182	0.01%	41
HbA1c	rs6589939	11	122518525	G	A	0.37974	0.016538	0.0023692	2.94849e-12	344182	0.01%	49
HbA1c	rs3819510	11	2528733	G	C	0.77983	0.01617	0.0028042	8.10774e-09	344182	0.01%	33
HbA1c	rs10840426	11	10507553	C	G	0.912764	-0.040021	0.0040833	1.1197e-22	344182	0.03%	96
HbA1c	rs117351529	11	16359555	C	T	0.081596	0.028888	0.0042198	7.61377e-12	344182	0.01%	47
HbA1c	rs10047488	11	34782972	C	G	0.081739	0.026168	0.0042338	6.38587e-10	344182	0.01%	38
HbA1c	rs2256187	11	77919768	A	G	0.15515	-0.021509	0.0031724	1.20282e-11	344182	0.01%	46
HbA1c	rs2164123	11	54959576	C	T	0.8802	0.020847	0.0035603	4.76497e-09	344182	0.01%	34
HbA1c	rs10830963	11	92708710	G	C	0.27517	0.06444	0.002568	7.78037e-139	344182	0.18%	630
HbA1c	rs3802885	11	119032689	C	A	0.075102	-0.030546	0.0043768	2.97577e-12	344182	0.01%	49
HbA1c	rs459547	12	118734094	A	G	0.29052	0.022036	0.00254	4.13333e-18	344182	0.02%	75
HbA1c	rs2258238	12	66221060	T	A	0.10482	0.03237	0.0037649	8.1508e-18	344182	0.02%	74
HbA1c	rs4763578	12	10861308	T	C	0.27776	-0.014414	0.0025724	2.10179e-08	344182	0.01%	31
HbA1c	rs7962680	12	32475311	G	A	0.20769	-0.015839	0.0028389	2.41908e-08	344182	0.01%	31
HbA1c	rs7488780	12	20579392	C	G	0.20457	-0.016827	0.0028613	4.08131e-09	344182	0.01%	35
HbA1c	rs1047912	12	51138862	T	C	0.30327	0.022461	0.0024975	2.40436e-19	344182	0.02%	81
HbA1c	rs4760278	12	57771153	A	C	0.22674	-0.019026	0.0027445	4.1419e-12	344182	0.01%	48
HbA1c	rs12319419	12	54420776	C	G	0.36334	-0.014073	0.0023947	4.1863e-09	344182	0.01%	35
HbA1c	rs7309882	12	49117367	T	G	0.36983	-0.021484	0.0024209	7.07946e-19	344182	0.02%	79
HbA1c	rs35979828	12	54685880	T	C	0.069041	-0.029643	0.0045266	5.81969e-11	344182	0.01%	43
HbA1c	rs10849001	12	4289941	C	A	0.85044	-0.01848	0.0032346	1.10979e-08	344182	0.01%	33
HbA1c	rs74862545	12	4365572	T	C	0.023552	-0.046937	0.0077821	1.6275e-09	344182	0.01%	36	gut microbiome measurement, spine bone mineral density	34779240
HbA1c	rs2066827	12	12871099	G	T	0.23223	0.016276	0.0027178	2.11661e-09	344182	0.01%	36
HbA1c	rs562025318	12	27789239	A	C	0.53944	-0.013994	0.0024021	5.69718e-09	344182	0.01%	34
HbA1c	rs79755767	12	54698408	A	G	0.099979	-0.035998	0.0038651	1.24194e-20	344182	0.03%	87
HbA1c	rs6580661	12	48615118	T	A	0.22791	0.033564	0.0027665	7.2527e-34	344182	0.04%	147
HbA1c	rs3217907	12	4406836	A	C	0.35251	0.016256	0.0024405	2.72207e-11	344182	0.01%	44
HbA1c	rs704168	12	21889330	G	A	0.18402	-0.018179	0.002973	9.69617e-10	344182	0.01%	37
HbA1c	rs10492373	12	27959998	A	G	0.19632	-0.026163	0.0028874	1.29539e-19	344182	0.02%	82
HbA1c	rs7974748	12	71461830	G	T	0.46013	-0.012697	0.0023157	4.17946e-08	344182	0.01%	30
HbA1c	rs79621919	12	97860592	A	G	0.058567	-0.038664	0.0048973	2.91139e-15	344182	0.02%	62
HbA1c	rs75482067	12	123284472	A	G	0.035216	0.040122	0.0063992	3.61643e-10	344182	0.01%	39
HbA1c	rs12819124	12	48409054	A	C	0.47159	-0.06184	0.0023052	2.34423e-158	344182	0.21%	720
HbA1c	rs117071905	12	48500368	A	G	0.010505	0.077192	0.011484	1.79887e-11	344182	0.01%	45
HbA1c	rs73226260	12	121380541	A	G	0.034445	-0.042416	0.0063903	3.19374e-11	344182	0.01%	44
HbA1c	rs7310615	12	111865049	G	C	0.51806	0.02857	0.0023159	5.86949e-35	344182	0.04%	152
HbA1c	rs7306544	12	132439381	C	T	0.10363	0.02167	0.0037773	9.64939e-09	344182	0.01%	33
HbA1c	rs117473279	12	48212937	A	G	0.015093	-0.06972	0.0098425	1.40702e-12	344182	0.01%	50
HbA1c	rs1126930	12	49399132	C	G	0.036087	-0.051412	0.006164	7.40628e-17	344182	0.02%	70
HbA1c	rs2137537	12	71113087	C	T	0.54604	0.013275	0.0023172	1.01291e-08	344182	0.01%	33
HbA1c	rs55722209	12	95860097	T	A	0.42647	-0.014759	0.0023277	2.2885e-10	344182	0.01%	40
HbA1c	rs3217860	12	4399050	G	A	0.24709	0.024964	0.0026797	1.21423e-20	344182	0.03%	87
HbA1c	rs76895963	12	4384844	G	T	0.021026	-0.18893	0.0088338	2.06063e-101	344182	0.13%	457
HbA1c	rs1154514	12	122374888	T	C	0.49397	0.012883	0.0022966	2.03081e-08	344182	0.01%	31
HbA1c	rs147730268	12	123024476	T	G	0.088589	-0.027039	0.0041381	6.40619e-11	344182	0.01%	43
HbA1c	rs9532679	13	41522338	C	A	0.15077	-0.018754	0.003244	7.42181e-09	344182	0.01%	33
HbA1c	rs7329468	13	114599851	T	C	0.21772	-0.037986	0.0028165	1.91205e-41	344182	0.05%	182
HbA1c	rs576674	13	33554302	A	G	0.83275	-0.032244	0.0030783	1.13868e-25	344182	0.03%	110
HbA1c	rs6602913	13	114544125	C	A	0.36723	0.035616	0.0023896	3.21144e-50	344182	0.06%	222
HbA1c	rs9551902	13	30954572	T	G	0.32981	-0.015136	0.002483	1.09021e-09	344182	0.01%	37
HbA1c	rs79891016	13	110415979	A	G	0.05426	-0.028701	0.0050994	1.8215e-08	344182	0.01%	32
HbA1c	rs61966683	13	114574021	T	C	0.31259	-0.017517	0.0025569	7.35021e-12	344182	0.01%	47
HbA1c	rs1327315	13	80708732	T	C	0.28901	-0.01989	0.0025467	5.72269e-15	344182	0.02%	61
HbA1c	rs11620577	13	113305015	T	C	0.24344	0.015836	0.0026793	3.41547e-09	344182	0.01%	35
HbA1c	rs368865	13	113479820	G	A	0.72505	0.028038	0.0025705	1.07177e-27	344182	0.03%	119
HbA1c	rs9527141	13	33725687	T	C	0.22529	-0.015425	0.0027541	2.13359e-08	344182	0.01%	31
HbA1c	rs4769580	13	28461687	A	T	0.21926	0.033192	0.0027988	1.94984e-32	344182	0.04%	141
HbA1c	rs12876143	13	113366291	C	T	0.088704	0.082102	0.0040431	1.26328e-91	344182	0.12%	412
HbA1c	rs7151822	14	38810697	C	T	0.24754	-0.0243	0.002672	9.55652e-20	344182	0.02%	83
HbA1c	rs9323450	14	64927967	G	A	0.34479	0.01372	0.0024283	1.6038e-08	344182	0.01%	32
HbA1c	rs8013143	14	23494277	G	A	0.27825	0.020523	0.0025663	1.27438e-15	344182	0.02%	64
HbA1c	rs12147688	14	20939589	T	G	0.25723	0.02148	0.0026438	4.49883e-16	344182	0.02%	66
HbA1c	rs11851199	14	65256188	G	A	0.073996	-0.031339	0.0044171	1.29628e-12	344182	0.01%	50
HbA1c	rs2285005	14	65272857	A	G	0.34004	0.026928	0.0024297	1.53497e-28	344182	0.04%	123
HbA1c	rs72681698	14	51207741	C	T	0.011004	-0.07363	0.011011	2.28349e-11	344182	0.01%	45
HbA1c	rs112635299	14	94838142	T	G	0.021067	-0.048947	0.0080143	1.01309e-09	344182	0.01%	37
HbA1c	rs9324022	14	101172443	C	T	0.20869	0.024219	0.0028978	6.42244e-17	344182	0.02%	70
HbA1c	rs17122779	14	23289056	G	A	0.2295	0.015428	0.0027348	1.6869e-08	344182	0.01%	32
HbA1c	rs12878001	14	64239629	G	T	0.15982	0.023021	0.0031481	2.62603e-13	344182	0.02%	53
HbA1c	rs1535464	14	100793431	A	G	0.24787	-0.021016	0.0026654	3.16082e-15	344182	0.02%	62
HbA1c	rs7159714	14	74241158	G	A	0.024595	-0.044931	0.0074682	1.78599e-09	344182	0.01%	36
HbA1c	rs35889227	14	90055468	T	G	0.63027	-0.022299	0.0023869	9.49292e-21	344182	0.03%	87
HbA1c	rs34715063	15	38873115	C	T	0.1297	0.0215	0.0034399	4.1045e-10	344182	0.01%	39
HbA1c	rs28526689	15	41927330	A	G	0.34401	0.014985	0.0024238	6.32397e-10	344182	0.01%	38
HbA1c	rs62019188	15	90645265	A	G	0.57936	-0.014025	0.0023359	1.9281e-09	344182	0.01%	36
HbA1c	rs2444244	15	43824751	C	T	0.097972	-0.023015	0.0038672	2.66122e-09	344182	0.01%	35
HbA1c	rs1550026	15	65705116	T	A	0.40767	0.021458	0.0023481	6.37382e-20	344182	0.02%	84
HbA1c	rs6495171	15	75665623	G	A	0.8766	0.019654	0.0034968	1.9034e-08	344182	0.01%	32
HbA1c	rs75886457	15	78597701	A	G	0.11121	-0.022016	0.0036683	1.9538e-09	344182	0.01%	36
HbA1c	rs4516170	15	52586923	C	T	0.04993	-0.048187	0.0052755	6.63285e-20	344182	0.02%	83
HbA1c	rs28521367	15	51945025	T	C	0.20722	0.015866	0.0028482	2.54238e-08	344182	0.01%	31
HbA1c	rs1866476	15	90428543	C	T	0.73156	-0.020924	0.0025971	7.86321e-16	344182	0.02%	65
HbA1c	rs11073516	15	86285227	C	G	0.24126	-0.019597	0.002714	5.17965e-13	344182	0.02%	52
HbA1c	rs59153558	15	77806770	G	A	0.72008	0.029565	0.0025655	1.01181e-30	344182	0.04%	133
HbA1c	rs35591	16	16141810	G	C	0.23318	0.020181	0.0027148	1.05974e-13	344182	0.02%	55
HbA1c	rs8050500	16	31404571	C	T	0.44602	-0.026632	0.0023132	1.14578e-30	344182	0.04%	133
HbA1c	rs1121980	16	53809247	A	G	0.42204	0.021613	0.0023272	1.59294e-20	344182	0.03%	86
HbA1c	rs74685815	16	88896775	T	C	0.027485	-0.06182	0.0072198	1.10866e-17	344182	0.02%	73
HbA1c	rs7195055	16	88816310	T	C	0.015239	-0.058039	0.0096554	1.84561e-09	344182	0.01%	36
HbA1c	rs551118	16	88856084	G	C	0.57809	0.056644	0.002364	9.03649e-127	344182	0.17%	574
HbA1c	rs72811487	16	88788060	A	G	0.035128	-0.057263	0.0062369	4.28055e-20	344182	0.02%	84
HbA1c	rs35158985	16	68796746	G	A	0.30751	0.023613	0.002494	2.8655e-21	344182	0.03%	90
HbA1c	rs41278174	16	16259596	A	G	0.027208	0.048202	0.0070596	8.63575e-12	344182	0.01%	47
HbA1c	rs112949644	16	4236887	C	T	0.14979	0.018892	0.0032329	5.11588e-09	344182	0.01%	34
HbA1c	rs504348	16	16043174	G	C	0.82901	0.020255	0.0030761	4.56667e-11	344182	0.01%	43
HbA1c	rs9302377	16	18788569	T	C	0.47986	0.017188	0.0024337	1.63983e-12	344182	0.01%	50
HbA1c	rs11861958	16	89048815	C	G	0.34449	0.01603	0.0024295	4.16773e-11	344182	0.01%	44
HbA1c	rs2927320	16	81520932	G	A	0.56268	-0.015228	0.0023283	6.14894e-11	344182	0.01%	43
HbA1c	rs4451969	16	11383519	C	T	0.6709	-0.020629	0.002448	3.56369e-17	344182	0.02%	71
HbA1c	rs241916	16	33616741	T	C	0.933514	-0.028878	0.0050777	1.2928e-08	344182	0.01%	32
HbA1c	rs2858010	16	289694	C	T	0.33907	-0.025004	0.0024381	1.1246e-24	344182	0.03%	105
HbA1c	rs181206	16	28513403	G	A	0.33431	0.024519	0.0024492	1.37278e-23	344182	0.03%	100
HbA1c	rs35675346	16	30936081	A	G	0.23965	0.023446	0.0026939	3.23743e-18	344182	0.02%	76
HbA1c	rs12051532	16	11379316	T	C	0.51722	-0.013031	0.0023081	1.64581e-08	344182	0.01%	32
HbA1c	rs72802365	16	75246035	C	G	0.07859	-0.028646	0.004286	2.33453e-11	344182	0.01%	45
HbA1c	rs247826	16	84582965	T	C	0.22303	0.027386	0.0027688	4.58564e-23	344182	0.03%	98
HbA1c	rs568983768	16	88777054	A	C	0.010054	0.084473	0.011876	1.14025e-12	344182	0.01%	51
HbA1c	rs181124493	16	88813848	T	C	0.021686	0.055299	0.007994	4.60469e-12	344182	0.01%	48
HbA1c	rs11076727	16	88916934	T	G	0.32824	-0.014107	0.0024685	1.09951e-08	344182	0.01%	33
HbA1c	rs28847895	17	27172520	C	T	0.20315	-0.034759	0.0028529	3.84415e-34	344182	0.04%	148
HbA1c	rs646123	17	40720632	A	G	0.28683	0.015739	0.002541	5.87151e-10	344182	0.01%	38
HbA1c	rs371227803	17	61964100	T	C	0.26988	-0.016473	0.0026963	1.00159e-09	344182	0.01%	37
HbA1c	rs77542162	17	67081278	G	A	0.022976	-0.048243	0.0076781	3.32177e-10	344182	0.01%	39
HbA1c	rs75821240	17	7381170	T	C	0.011968	-0.065235	0.01074	1.24879e-09	344182	0.01%	37
HbA1c	rs10908278	17	36099952	A	T	0.51534	-0.018205	0.0023128	3.52128e-15	344182	0.02%	62
HbA1c	rs7222851	17	45592169	C	T	0.51233	-0.015571	0.002304	1.39894e-11	344182	0.01%	46
HbA1c	rs55869205	17	80626733	A	G	0.2114	-0.015937	0.0029016	3.96342e-08	344182	0.01%	30
HbA1c	rs55689310	17	80928531	A	G	0.017598	0.052075	0.0093483	2.54167e-08	344182	0.01%	31
HbA1c	rs7209791	17	80986323	T	C	0.25065	-0.02012	0.0026686	4.73151e-14	344182	0.02%	57
HbA1c	rs75503064	17	67897284	A	G	0.078851	-0.027191	0.0042959	2.46241e-10	344182	0.01%	40
HbA1c	rs9903102	17	80576624	C	A	0.1413	-0.023059	0.0032952	2.60256e-12	344182	0.01%	49
HbA1c	rs2244566	17	80643366	C	A	0.84412	-0.019767	0.0031981	6.37955e-10	344182	0.01%	38
HbA1c	rs4480845	17	1958609	C	T	0.64104	-0.019835	0.0024141	2.1062e-16	344182	0.02%	68
HbA1c	rs55931203	17	65854602	T	C	0.18763	0.019742	0.0029766	3.31207e-11	344182	0.01%	44
HbA1c	rs1641523	17	7549681	T	C	0.56645	-0.027592	0.0023337	3.00746e-32	344182	0.04%	140
HbA1c	rs12600858	17	57504920	A	G	0.22395	-0.030057	0.0027622	1.42659e-27	344182	0.03%	118
HbA1c	rs55859594	17	75802487	T	C	0.930523	0.027425	0.0046878	4.91157e-09	344182	0.01%	34
HbA1c	rs453922	17	76126607	C	T	0.72467	0.041493	0.0026471	2.35939e-55	344182	0.07%	246
HbA1c	rs925095	17	17344653	T	C	0.39189	-0.016332	0.0023751	6.16453e-12	344182	0.01%	47
HbA1c	rs112077653	17	80672528	T	A	0.21516	-0.028801	0.0028319	2.72019e-24	344182	0.03%	103
HbA1c	rs11655029	17	17649172	C	T	0.69472	-0.033038	0.0025049	1.03538e-39	344182	0.05%	174
HbA1c	rs77771544	17	57480777	T	C	0.026279	0.042262	0.0072638	5.95223e-09	344182	0.01%	34
HbA1c	rs12600879	17	45884023	G	A	0.38043	-0.013618	0.0024066	1.52728e-08	344182	0.01%	32
HbA1c	rs112802399	17	76130987	T	G	0.033154	-0.066661	0.0064217	3.0669e-25	344182	0.03%	108
HbA1c	rs880190	17	76235015	A	G	0.54442	-0.016493	0.0023219	1.22236e-12	344182	0.01%	50
HbA1c	rs199552698	17	57979002	G	A	0.1946	0.023478	0.0029132	7.70194e-16	344182	0.02%	65
HbA1c	rs2641436	17	2015612	T	C	0.28923	-0.016733	0.0025386	4.36014e-11	344182	0.01%	43
HbA1c	rs17698176	17	44819595	G	T	0.22939	0.021012	0.0027598	2.67424e-14	344182	0.02%	58
HbA1c	rs11658587	17	4901982	T	C	0.037082	-0.042167	0.0060722	3.81154e-12	344182	0.01%	48
HbA1c	rs9892622	17	76346122	A	G	0.57457	0.017103	0.0024005	1.04352e-12	344182	0.01%	51
HbA1c	rs4968895	17	66397134	T	A	0.46294	0.01426	0.0023139	7.15171e-10	344182	0.01%	38
HbA1c	rs9900933	17	73801154	C	T	0.34214	-0.013287	0.0024287	4.47641e-08	344182	0.01%	30
HbA1c	rs2748427	17	76121864	G	A	0.21834	0.079997	0.002777	2.87078e-182	344182	0.24%	830
HbA1c	rs57891429	17	62181990	C	T	0.13181	0.018795	0.0034105	3.57117e-08	344182	0.01%	30
HbA1c	rs28485881	17	80690014	A	G	0.31191	0.069255	0.0024798	1.91426e-171	344182	0.23%	780
HbA1c	rs6503094	17	8158273	G	A	0.80165	-0.029363	0.0028795	2.05636e-24	344182	0.03%	104
HbA1c	rs77902029	17	9791780	A	T	0.33298	0.01526	0.0024445	4.31191e-10	344182	0.01%	39
HbA1c	rs9894558	17	27880128	A	T	0.27507	-0.017098	0.0027369	4.1836e-10	344182	0.01%	39
HbA1c	rs35895680	17	47060322	A	C	0.3265	-0.014176	0.0024668	9.1006e-09	344182	0.01%	33
HbA1c	rs2272011	17	1542190	A	G	0.59147	-0.014052	0.0023377	1.84451e-09	344182	0.01%	36
HbA1c	rs4925088	17	20049344	G	A	0.46835	-0.013644	0.0023027	3.12219e-09	344182	0.01%	35
HbA1c	rs3744222	17	21206440	T	C	0.24534	-0.027179	0.0027469	4.43609e-23	344182	0.03%	98
HbA1c	rs3810027	18	60903978	G	C	0.33456	0.014206	0.0024411	5.90364e-09	344182	0.01%	34
HbA1c	rs8088001	18	287705	G	T	0.070948	-0.024868	0.0044769	2.78368e-08	344182	0.01%	31
HbA1c	rs57787629	18	45551909	C	T	0.28286	0.014918	0.0025463	4.66917e-09	344182	0.01%	34
HbA1c	rs2658747	18	74579119	G	A	0.3786	0.01624	0.0023679	6.96306e-12	344182	0.01%	47
HbA1c	rs12607898	18	43802778	G	A	0.74681	0.02435	0.0026492	3.89762e-20	344182	0.02%	84
HbA1c	rs72926972	18	53085127	A	C	0.081012	0.02482	0.0042325	4.51835e-09	344182	0.01%	34
HbA1c	rs10407429	19	46157237	A	G	0.42546	-0.024773	0.0023256	1.72385e-26	344182	0.03%	113
HbA1c	rs192265830	19	3416920	T	C	0.035757	-0.040318	0.0065488	7.44355e-10	344182	0.01%	38
HbA1c	rs12980942	19	41832231	A	G	0.15389	-0.021982	0.0032101	7.51796e-12	344182	0.01%	47
HbA1c	rs113349196	19	52151087	G	A	0.1073	0.025974	0.0037593	4.87753e-12	344182	0.01%	48
HbA1c	rs45607834	19	55693286	T	C	0.10266	0.022786	0.0037984	1.98989e-09	344182	0.01%	36
HbA1c	rs12459398	19	17366313	T	C	0.20872	0.018352	0.002834	9.46019e-11	344182	0.01%	42
HbA1c	rs75372982	19	33081333	G	A	0.28732	-0.028912	0.0025725	2.66993e-29	344182	0.04%	126
HbA1c	rs4808579	19	17255734	C	T	0.39183	0.046721	0.0023566	2.02255e-87	344182	0.11%	393
HbA1c	rs56397034	19	13000550	C	G	0.39134	-0.02312	0.0023506	7.95793e-23	344182	0.03%	97
HbA1c	rs149453509	19	17218975	A	G	0.055333	-0.035301	0.0050456	2.63087e-12	344182	0.01%	49
HbA1c	rs351978	19	806256	G	A	0.5811	-0.015267	0.0023644	1.0679e-10	344182	0.01%	42
HbA1c	rs11671760	19	1033410	A	G	0.20608	0.017389	0.0028814	1.59192e-09	344182	0.01%	36
HbA1c	rs584007	19	45416478	G	A	0.64165	-0.021942	0.0024054	7.4114e-20	344182	0.02%	83
HbA1c	rs12459419	19	51728477	T	C	0.32536	-0.025549	0.0024524	2.07157e-25	344182	0.03%	109
HbA1c	rs7408634	19	13089849	T	C	0.029475	0.041097	0.0070161	4.70067e-09	344182	0.01%	34
HbA1c	rs8099878	19	46019601	T	G	0.58214	0.014361	0.0023363	7.91918e-10	344182	0.01%	38
HbA1c	rs72973028	19	3341451	C	A	0.17238	0.019971	0.0030624	6.9775e-11	344182	0.01%	43
HbA1c	rs72620569	19	17155635	A	C	0.0070695	-0.079763	0.014553	4.2335e-08	344182	0.01%	30
HbA1c	rs3947947	19	17296013	T	C	0.32174	0.014468	0.0024656	4.41459e-09	344182	0.01%	34
HbA1c	rs12459566	19	18493295	T	C	0.66343	-0.013758	0.0024385	1.68399e-08	344182	0.01%	32
HbA1c	rs62136856	19	47573527	G	A	0.71661	0.018768	0.0025499	1.84247e-13	344182	0.02%	54
HbA1c	rs909134	19	45493061	C	T	0.31609	-0.016348	0.0024704	3.661e-11	344182	0.01%	44
HbA1c	rs6077396	20	8604593	A	G	0.50679	-0.020987	0.0023024	7.88134e-20	344182	0.02%	83
HbA1c	rs149142833	20	32188142	T	C	0.1563	0.025436	0.0031961	1.74743e-15	344182	0.02%	63
HbA1c	rs4470399	20	1930704	T	C	0.26096	-0.016623	0.0026185	2.18002e-10	344182	0.01%	40
HbA1c	rs55966194	20	45599090	G	C	0.28404	-0.022026	0.0025514	6.0062e-18	344182	0.02%	75
HbA1c	rs4809556	20	61271339	A	G	0.59545	-0.015673	0.0023438	2.27877e-11	344182	0.01%	45
HbA1c	rs1569780	20	33429907	C	A	0.6047	-0.015587	0.00237	4.81393e-11	344182	0.01%	43
HbA1c	rs17305657	20	31806588	C	T	0.10356	-0.022492	0.0037708	2.45138e-09	344182	0.01%	36	non-melanoma skin carcinoma	34290314
HbA1c	rs17265513	20	39832628	C	T	0.19929	0.015941	0.002876	2.98188e-08	344182	0.01%	31
HbA1c	rs73129530	20	57405100	A	G	0.14388	0.020376	0.0032747	4.90851e-10	344182	0.01%	39
HbA1c	rs1056441	20	62370349	C	T	0.67343	0.014696	0.0024516	2.04588e-09	344182	0.01%	36
HbA1c	rs67897819	20	42981624	A	G	0.21621	0.019069	0.0029025	5.03617e-11	344182	0.01%	43
HbA1c	rs6014993	20	55991637	G	A	0.48674	0.026025	0.0023067	1.61622e-29	344182	0.04%	127
HbA1c	rs4911256	20	31357844	G	A	0.47412	0.012713	0.0023204	4.28509e-08	344182	0.01%	30
HbA1c	rs17850433	21	45746102	C	T	0.011927	0.093823	0.010558	6.35624e-19	344182	0.02%	79
HbA1c	rs3827181	21	35107734	T	C	0.34542	0.018884	0.0024211	6.22444e-15	344182	0.02%	61
HbA1c	rs2026882	21	46322853	T	C	0.16245	-0.020286	0.0031216	8.11708e-11	344182	0.01%	42
HbA1c	rs878080	21	45708021	A	T	0.2961	0.014243	0.0025488	2.29758e-08	344182	0.01%	31
HbA1c	rs2236670	21	45721468	A	C	0.14371	-0.023979	0.0032829	2.79834e-13	344182	0.02%	53
HbA1c	rs6000570	22	37514339	A	G	0.51071	0.014133	0.0023241	1.19319e-09	344182	0.01%	37
HbA1c	rs12628032	22	19967980	T	C	0.30499	0.015327	0.0024952	8.13242e-10	344182	0.01%	38
HbA1c	rs2143918	22	43114020	C	A	0.471	-0.027594	0.0023055	5.25654e-33	344182	0.04%	143
HbA1c	rs147428040	22	36425023	A	G	0.042427	0.033031	0.0059921	3.54356e-08	344182	0.01%	30
HbA1c	rs192229216	22	32481996	C	T	0.083108	-0.034188	0.0041835	3.04299e-16	344182	0.02%	67
HbA1c	rs1894474	22	30238074	G	A	0.4807	-0.024046	0.0023075	2.01651e-25	344182	0.03%	109
HbA1c	rs76073588	22	30887555	T	C	0.02002	-0.063349	0.0082061	1.1695e-14	344182	0.02%	60
HbA1c	rs855791	22	37462936	G	A	0.56146	-0.06247	0.002323	4.0738e-159	344182	0.21%	723
SNP: single nucleotide polymorphism; Chr: chromosome; EAF: effect allele frequency; Beta: effect value; SE: standard error of β; R2: the extent to which instrumental variables explain exposure; F: F-statistic
Note：SNPs associated with confounders were eliminated as instrumental variables

## Sheet: Table S4
Table S4 Details of instrumental variables for HbA1c with melanoma
Exposure	SNP	Chr	Position	Effect allele	Other allele	EAF	Beta	SE	P-value	Sample size	R2	F	Confounding trait	PMID
HbA1c	rs11166447	1	100875628	C	T	0.35869	-0.014951	0.0024066	5.22096e-10	344182	0.01%	39
HbA1c	rs1175550	1	3691528	G	A	0.23081	-0.042249	0.0027694	1.56675e-52	344182	0.07%	233
HbA1c	rs2794399	1	225942458	T	C	0.47546	0.012911	0.0023252	2.8141e-08	344182	0.01%	31
HbA1c	rs76757826	1	108576936	C	T	0.055308	0.030581	0.0050691	1.61232e-09	344182	0.01%	36
HbA1c	rs10923372	1	118199842	C	T	0.24558	-0.016091	0.0026817	1.97052e-09	344182	0.01%	36
HbA1c	rs11264349	1	155248113	T	A	0.26444	0.018649	0.0026092	8.86952e-13	344182	0.01%	51
HbA1c	rs115420434	1	158771748	C	T	0.024226	0.044756	0.0080456	2.65632e-08	344182	0.01%	31
HbA1c	rs2808454	1	207231751	T	A	0.54191	0.021458	0.0023131	1.75995e-20	344182	0.02%	86
HbA1c	rs75417300	1	224635958	C	A	0.18484	0.019326	0.0030711	3.12047e-10	344182	0.01%	40
HbA1c	rs4654378	1	29208859	G	A	0.5587	-0.013991	0.002317	1.557e-09	344182	0.01%	36
HbA1c	rs563437995	1	25833508	C	G	0.0079309	-0.15946	0.013591	8.84301e-32	344182	0.04%	138
HbA1c	rs61821293	1	208007277	G	T	0.22069	-0.017317	0.0027727	4.22639e-10	344182	0.01%	39
HbA1c	rs12133641	1	154428283	G	A	0.41039	-0.017034	0.0023353	3.00954e-13	344182	0.02%	53
HbA1c	rs587673553	1	149771954	T	C	0.094358	-0.027843	0.0040322	5.02111e-12	344182	0.01%	48
HbA1c	rs150065473	1	158359489	T	C	0.0080545	0.084904	0.013464	2.8624e-10	344182	0.01%	40
HbA1c	rs3768321	1	40035928	T	G	0.19687	0.025114	0.0028959	4.25207e-18	344182	0.02%	75
HbA1c	rs10863950	1	212351469	T	C	0.81299	0.016664	0.0029473	1.56769e-08	344182	0.01%	32
HbA1c	rs4443935	1	26875433	G	A	0.72444	-0.017166	0.0025702	2.41046e-11	344182	0.01%	45
HbA1c	rs116431876	1	168140612	T	C	0.04452	0.032292	0.0055925	7.73535e-09	344182	0.01%	33
HbA1c	rs72900998	1	51205760	C	T	0.089389	-0.037051	0.0040236	3.3335e-20	344182	0.02%	85
HbA1c	rs1078308	1	213705895	C	A	0.72736	-0.018364	0.0025917	1.38612e-12	344182	0.01%	50
HbA1c	rs1166698	1	78392446	A	G	0.21242	-0.018123	0.0028125	1.16869e-10	344182	0.01%	42
HbA1c	rs7513688	1	6652745	A	G	0.36059	0.018728	0.0024003	6.08415e-15	344182	0.02%	61
HbA1c	rs1975283	1	118142558	C	A	0.68548	-0.024612	0.0024853	4.06163e-23	344182	0.03%	98
HbA1c	rs857725	1	158607935	G	T	0.26689	0.080489	0.0025918	1e-200	344182	0.28%	964
HbA1c	rs863364	1	158551237	A	T	0.965344	0.040543	0.0062808	1.084e-10	344182	0.01%	42
HbA1c	rs12096473	1	248016894	T	C	0.070463	-0.032891	0.0045128	3.14485e-13	344182	0.02%	53
HbA1c	rs7528296	1	172381383	C	T	0.3863	-0.016576	0.0023709	2.7227e-12	344182	0.01%	49
HbA1c	rs340882	1	214145731	G	C	0.62158	0.035392	0.0023809	5.73852e-50	344182	0.06%	221
HbA1c	rs12117411	1	213952992	C	T	0.20872	-0.019427	0.0028455	8.67361e-12	344182	0.01%	47
HbA1c	rs2786487	1	42368339	C	G	0.55988	0.016275	0.0023147	2.05494e-12	344182	0.01%	49
HbA1c	rs3790455	1	156456301	T	C	0.65396	-0.013712	0.0024182	1.42551e-08	344182	0.01%	32
HbA1c	rs2487569	1	120442257	T	A	0.11067	0.022469	0.0036981	1.23589e-09	344182	0.01%	37
HbA1c	rs198325	1	150937405	T	C	0.22163	-0.027326	0.0027682	5.56801e-23	344182	0.03%	97
HbA1c	rs141820703	1	158337901	C	T	0.016953	0.056259	0.009178	8.80866e-10	344182	0.01%	38
HbA1c	rs76441438	1	214241196	A	G	0.024564	0.05703	0.0074584	2.073e-14	344182	0.02%	58
HbA1c	rs138055271	1	158589105	C	T	0.01313	-0.067986	0.010101	1.69512e-11	344182	0.01%	45
HbA1c	rs59810844	1	206626875	C	G	0.45549	-0.015892	0.0024055	3.93822e-11	344182	0.01%	44
HbA1c	rs3811444	1	248039451	T	C	0.3342	0.024573	0.0024337	5.7372e-24	344182	0.03%	102
HbA1c	rs7546390	1	203649423	C	T	0.905589	0.029908	0.0039796	5.69508e-14	344182	0.02%	56
HbA1c	rs112370229	1	20890677	T	G	0.15199	-0.017541	0.0031979	4.13409e-08	344182	0.01%	30
HbA1c	rs348330	1	229672955	A	G	0.63441	-0.021741	0.0023956	1.14051e-19	344182	0.02%	82
HbA1c	rs2375279	1	25541931	C	T	0.84866	-0.036327	0.0032107	1.13032e-29	344182	0.04%	128
HbA1c	rs785508	1	46527159	A	G	0.7022	0.020077	0.0025098	1.25458e-15	344182	0.02%	64
HbA1c	rs551720	1	53297142	T	A	0.63357	0.014717	0.0024008	8.8042e-10	344182	0.01%	38
HbA1c	rs183034862	2	169313518	T	C	0.025171	0.055736	0.0076235	2.65522e-13	344182	0.02%	53
HbA1c	rs72781680	2	24238928	T	C	0.13458	0.051614	0.0033798	1.2331e-52	344182	0.07%	233
HbA1c	rs11884397	2	23885388	A	G	0.078526	-0.025343	0.0042918	3.5324e-09	344182	0.01%	35
HbA1c	rs7606173	2	60725451	C	G	0.43094	-0.024284	0.0023193	1.19426e-25	344182	0.03%	110
HbA1c	rs13020237	2	26241772	G	A	0.18207	-0.016959	0.002974	1.18141e-08	344182	0.01%	33
HbA1c	rs111631066	2	127451514	A	G	0.015506	-0.070981	0.0096141	1.55096e-13	344182	0.02%	55
HbA1c	rs10184004	2	165508389	T	C	0.40709	-0.015153	0.0023412	9.68278e-11	344182	0.01%	42
HbA1c	rs573225	2	169757541	A	G	0.68156	0.097155	0.0024599	1e-200	344182	0.45%	1560
HbA1c	rs72835101	2	68917175	A	G	0.28328	-0.01478	0.0025512	6.90176e-09	344182	0.01%	34
HbA1c	rs73970001	2	169752890	T	G	0.01339	0.088297	0.0099969	1.02873e-18	344182	0.02%	78
HbA1c	rs3768883	2	225450369	T	G	0.1464	0.018173	0.0032588	2.45392e-08	344182	0.01%	31
HbA1c	rs6731171	2	202179011	A	T	0.6205	0.015371	0.0024139	1.92291e-10	344182	0.01%	41
HbA1c	rs650588	2	111940147	G	A	0.5811	-0.015717	0.0023348	1.68229e-11	344182	0.01%	45
HbA1c	rs7572278	2	8563029	A	T	0.20375	0.028755	0.0028578	8.18465e-24	344182	0.03%	101
HbA1c	rs116748035	2	169537003	A	G	0.02595	-0.058906	0.0076319	1.18141e-14	344182	0.02%	60
HbA1c	rs13025525	2	169708308	T	A	0.13734	0.053134	0.0033403	5.91289e-57	344182	0.07%	253
HbA1c	rs11531378	2	48283779	C	T	0.29984	0.021962	0.002528	3.72821e-18	344182	0.02%	75
HbA1c	rs6431381	2	234092825	G	C	0.18203	-0.018872	0.0029798	2.4037e-10	344182	0.01%	40
HbA1c	rs10929270	2	239105774	A	T	0.22222	-0.015655	0.0027727	1.64392e-08	344182	0.01%	32
HbA1c	rs838717	2	234296444	A	G	0.56555	0.016943	0.0023231	3.0311e-13	344182	0.02%	53
HbA1c	rs77981966	2	43777964	T	C	0.076555	-0.072641	0.0043376	6.32266e-63	344182	0.08%	280	ankylosing spondylitis, psoriasis, ulcerative colitis, Crohn's disease, sclerosing cholangitis	26974007
HbA1c	rs79467716	2	169404334	A	G	0.014837	-0.059265	0.0094834	4.12629e-10	344182	0.01%	39
HbA1c	rs185207284	2	169681426	C	G	0.018507	0.063259	0.0086301	2.30515e-13	344182	0.02%	54
HbA1c	rs115478693	2	169701830	C	G	0.019181	0.049918	0.0087279	1.06999e-08	344182	0.01%	33
HbA1c	rs13009079	2	175261148	C	T	0.3222	0.03881	0.0024656	8.31764e-56	344182	0.07%	248
HbA1c	rs2009581	2	111807677	A	G	0.27505	0.014157	0.0025873	4.45769e-08	344182	0.01%	30
HbA1c	rs6736362	2	219115108	T	C	0.56194	0.016829	0.0023222	4.27366e-13	344182	0.02%	53
HbA1c	rs1399627	2	227083411	G	A	0.65291	0.022708	0.0024195	6.29506e-21	344182	0.03%	88
HbA1c	rs12712928	2	45192080	C	G	0.1701	0.029478	0.0030862	1.28351e-21	344182	0.03%	91
HbA1c	rs143869345	2	169708322	G	A	0.016943	0.076559	0.0091215	4.74788e-17	344182	0.02%	70
HbA1c	rs114691375	2	169813318	A	T	0.028017	0.044247	0.0073363	1.62881e-09	344182	0.01%	36
HbA1c	rs1260334	2	27748597	A	C	0.56638	0.02593	0.0023172	4.59833e-29	344182	0.04%	125
HbA1c	rs673548	2	21237544	A	G	0.20457	0.015947	0.0028501	2.20541e-08	344182	0.01%	31
HbA1c	rs4435501	2	96981369	C	A	0.10638	0.020927	0.0038192	4.26943e-08	344182	0.01%	30
HbA1c	rs2110942	2	37097009	C	T	0.43939	-0.016808	0.0023222	4.56247e-13	344182	0.02%	52
HbA1c	rs12497133	3	124921920	A	G	0.53317	0.017711	0.0023168	2.10523e-14	344182	0.02%	58
HbA1c	rs74598960	3	170493171	C	T	0.060459	-0.036474	0.0049681	2.113e-13	344182	0.02%	54
HbA1c	rs13063578	3	47087837	A	T	0.40027	0.020209	0.0023459	7.03072e-18	344182	0.02%	74
HbA1c	rs9826367	3	12294202	G	A	0.44872	-0.037227	0.0023124	2.72521e-58	344182	0.08%	259
HbA1c	rs6778400	3	12486249	G	A	0.088619	-0.02277	0.0041312	3.55828e-08	344182	0.01%	30
HbA1c	rs11708067	3	123065778	G	A	0.24549	-0.052352	0.0026704	1.56243e-85	344182	0.11%	384	body height at birth;body height	31681408;36224396
HbA1c	rs11719915	3	186657705	G	A	0.69847	-0.018123	0.0025203	6.46547e-13	344182	0.02%	52
HbA1c	rs75631387	3	152402579	T	C	0.037212	-0.039768	0.0060931	6.72977e-11	344182	0.01%	43
HbA1c	rs4894797	3	171783546	A	G	0.57585	0.027921	0.0023302	4.46889e-33	344182	0.04%	144	body height	31562340
HbA1c	rs2047564	3	177138752	T	C	0.13466	-0.020208	0.0033753	2.14092e-09	344182	0.01%	36
HbA1c	rs13072537	3	52896032	A	C	0.37486	0.014849	0.0023734	3.94321e-10	344182	0.01%	39
HbA1c	rs2887944	3	27758275	T	G	0.43476	0.013841	0.0023252	2.63888e-09	344182	0.01%	35
HbA1c	rs11130982	3	64728312	G	T	0.70908	0.016299	0.0025477	1.58241e-10	344182	0.01%	41
HbA1c	rs75367758	3	141102560	A	G	0.048302	-0.043834	0.0053682	3.21144e-16	344182	0.02%	67
HbA1c	rs4894769	3	171516306	A	T	0.43951	-0.019011	0.0023157	2.22331e-16	344182	0.02%	67
HbA1c	rs6785881	3	160153989	T	C	0.4812	-0.020748	0.0023043	2.18524e-19	344182	0.02%	81
HbA1c	rs2015708	3	195917964	T	C	0.1376	0.024686	0.0033425	1.5216e-13	344182	0.02%	55
HbA1c	rs73210009	3	195830276	A	G	0.4655	-0.01503	0.0023212	9.48855e-11	344182	0.01%	42
HbA1c	rs116656374	3	49413266	T	G	0.037792	0.037581	0.0060318	4.65522e-10	344182	0.01%	39
HbA1c	rs4678917	3	36965158	C	T	0.10432	-0.021698	0.0038148	1.2881e-08	344182	0.01%	32	body height	36224396
HbA1c	rs13434265	3	196489422	T	C	0.41676	-0.022211	0.0023413	2.40492e-21	344182	0.03%	90
HbA1c	rs1354034	3	56849749	C	T	0.60126	0.014722	0.0023452	3.44437e-10	344182	0.01%	39
HbA1c	rs9840088	3	66442545	C	A	0.20035	-0.01669	0.0028919	7.8739e-09	344182	0.01%	33
HbA1c	rs2230929	3	49343175	A	G	0.17052	0.038201	0.0030588	8.76193e-36	344182	0.05%	156
HbA1c	rs76110651	3	152040390	C	A	0.10236	-0.024936	0.0037975	5.1606e-11	344182	0.01%	43
HbA1c	rs73061095	3	185516807	G	T	0.31462	0.021806	0.0024752	1.26009e-18	344182	0.02%	78
HbA1c	rs6790822	3	182611185	A	G	0.21704	-0.018407	0.0027966	4.64836e-11	344182	0.01%	43
HbA1c	rs2290480	3	171404478	A	C	0.21205	-0.016035	0.0028103	1.158e-08	344182	0.01%	33
HbA1c	rs7374197	3	129060011	G	A	0.54405	-0.013652	0.0023178	3.86928e-09	344182	0.01%	35
HbA1c	rs2608073	3	142653512	T	C	0.083422	-0.027784	0.0043108	1.1559e-10	344182	0.01%	42
HbA1c	rs12493136	3	152382453	A	G	0.16372	0.025016	0.0031178	1.0311e-15	344182	0.02%	64
HbA1c	rs6777684	3	187741842	G	A	0.60967	0.025899	0.0023666	7.22104e-28	344182	0.03%	120
HbA1c	rs6807945	3	138052754	T	C	0.83737	-0.025119	0.0031418	1.29867e-15	344182	0.02%	64
HbA1c	rs1496653	3	23454790	G	A	0.20435	-0.020469	0.0028495	6.80769e-13	344182	0.01%	52
HbA1c	rs2811466	3	129299265	A	G	0.10734	-0.023402	0.0037252	3.34611e-10	344182	0.01%	39
HbA1c	rs882834	3	170353397	A	C	0.14004	0.021964	0.0033113	3.29458e-11	344182	0.01%	44
HbA1c	rs1905505	3	170695426	A	G	0.28363	-0.041891	0.0025495	1.21143e-60	344182	0.08%	270
HbA1c	rs9994509	4	110827942	G	A	0.393	-0.019978	0.0023634	2.84774e-17	344182	0.02%	71
HbA1c	rs55881843	4	185716090	A	G	0.13875	-0.033428	0.0033421	1.50557e-23	344182	0.03%	100
HbA1c	rs559690216	4	144490482	T	C	0.45084	0.014951	0.0024271	7.284e-10	344182	0.01%	38
HbA1c	rs223473	4	103693621	T	C	0.48891	-0.016868	0.0022997	2.2228e-13	344182	0.02%	54
HbA1c	rs4689394	4	6291003	G	C	0.59864	0.017866	0.0023493	2.86088e-14	344182	0.02%	58
HbA1c	rs116429708	4	145171965	G	A	0.018522	-0.093153	0.0086854	7.82528e-27	344182	0.03%	115
HbA1c	rs9990955	4	52829450	T	C	0.28417	0.018717	0.0025495	2.11885e-13	344182	0.02%	54
HbA1c	rs2044341	4	144884690	C	T	0.68405	-0.052739	0.0024843	5.92379e-100	344182	0.13%	451
HbA1c	rs75636043	4	157805551	A	G	0.078182	-0.025428	0.0043178	3.88911e-09	344182	0.01%	35
HbA1c	rs34835465	4	146045768	C	T	0.070365	-0.033895	0.004518	6.29651e-14	344182	0.02%	56
HbA1c	rs6822523	4	18094554	C	T	0.22587	-0.015057	0.0027612	4.95176e-08	344182	0.01%	30
HbA1c	rs34811474	4	25408838	A	G	0.23194	-0.015915	0.0027221	5.02979e-09	344182	0.01%	34	body height;body height;body height	30595370;32376654;34594039
HbA1c	rs17508261	4	106108902	C	T	0.12172	0.027856	0.0035205	2.53105e-15	344182	0.02%	63
HbA1c	rs1481012	4	89039082	G	A	0.11335	0.029316	0.0036311	6.85804e-16	344182	0.02%	65
HbA1c	rs13125518	4	154437863	G	A	0.45882	-0.013329	0.0023301	1.06439e-08	344182	0.01%	33
HbA1c	rs6844176	4	39366590	C	T	0.45591	0.012907	0.0023235	2.77639e-08	344182	0.01%	31
HbA1c	rs6840504	4	18205102	T	C	0.44293	0.016787	0.002322	4.85177e-13	344182	0.02%	52
HbA1c	rs2270927	5	75591710	G	C	0.093976	0.028576	0.00394	4.08978e-13	344182	0.02%	53
HbA1c	rs6893283	5	55296666	T	C	0.01453	-0.055934	0.0096166	6.01561e-09	344182	0.01%	34
HbA1c	rs469753	5	112293478	T	G	0.47556	0.013546	0.0023209	5.33261e-09	344182	0.01%	34
HbA1c	rs145381182	5	71877881	A	G	0.091245	0.02324	0.004056	1.00589e-08	344182	0.01%	33
HbA1c	rs17462893	5	95163437	G	A	0.10103	0.025851	0.0038198	1.31099e-11	344182	0.01%	46
HbA1c	rs17419291	5	87780432	C	T	0.087057	-0.024472	0.0040749	1.90748e-09	344182	0.01%	36
HbA1c	rs3857286	5	54863190	T	C	0.69536	-0.015367	0.002511	9.37713e-10	344182	0.01%	37
HbA1c	rs3733977	5	167957554	A	G	0.16702	0.017684	0.0030839	9.81228e-09	344182	0.01%	33
HbA1c	rs13167071	5	156373637	C	G	0.63991	0.020075	0.0023988	5.85194e-17	344182	0.02%	70
HbA1c	rs10053046	5	131821558	G	A	0.32572	0.017552	0.0024795	1.45646e-12	344182	0.01%	50
HbA1c	rs17250977	5	14753745	G	A	0.040078	0.032441	0.005866	3.19867e-08	344182	0.01%	31
HbA1c	rs6885132	5	14768092	G	C	0.099832	-0.034496	0.0038964	8.54083e-19	344182	0.02%	78
HbA1c	rs76549217	5	14768766	T	C	0.032152	0.045558	0.0065066	2.53046e-12	344182	0.01%	49
HbA1c	rs7720275	5	158246650	C	T	0.17005	0.023884	0.003062	6.21155e-15	344182	0.02%	61
HbA1c	rs2112347	5	75015242	G	T	0.359	-0.013905	0.002402	7.10183e-09	344182	0.01%	34
HbA1c	rs144489757	5	95694609	G	C	0.28384	-0.017819	0.0025544	3.04649e-12	344182	0.01%	49
HbA1c	rs56395926	5	34507418	A	G	0.22883	-0.016024	0.0027437	5.21231e-09	344182	0.01%	34
HbA1c	rs6878122	5	76427311	A	G	0.68018	-0.026825	0.0024668	1.53922e-27	344182	0.03%	118
HbA1c	rs35018839	5	154024044	G	A	0.094199	-0.022371	0.003979	1.88669e-08	344182	0.01%	32
HbA1c	rs35188965	5	1104938	T	C	0.58168	0.017745	0.00233	2.62301e-14	344182	0.02%	58
HbA1c	rs199607859	6	139835418	T	G	0.59426	-0.020633	0.0023477	1.51705e-18	344182	0.02%	77
HbA1c	rs2665357	6	160848167	C	A	0.51732	0.017707	0.0023023	1.46386e-14	344182	0.02%	59
HbA1c	rs9376091	6	135419636	T	C	0.26036	-0.042639	0.0026298	4.25402e-59	344182	0.08%	263
HbA1c	rs214055	6	25560264	T	C	0.1879	0.017669	0.0029465	2.01762e-09	344182	0.01%	36
HbA1c	rs9271657	6	32592582	C	T	0.21648	0.042906	0.0029163	5.57828e-49	344182	0.06%	216
HbA1c	rs241427	6	32804414	G	A	0.65817	0.01622	0.0024245	2.23666e-11	344182	0.01%	45
HbA1c	rs6922503	6	3362054	T	C	0.72242	-0.01635	0.0025722	2.068e-10	344182	0.01%	40
HbA1c	rs115806594	6	7143859	A	C	0.01574	-0.06724	0.00961	2.62301e-12	344182	0.01%	49
HbA1c	rs12525479	6	25700350	A	G	0.063476	0.026941	0.0047333	1.25771e-08	344182	0.01%	32
HbA1c	rs1008438	6	31783208	C	A	0.38448	0.032295	0.0023617	1.48559e-42	344182	0.05%	187
HbA1c	rs6929796	6	31522669	A	G	0.1635	-0.032986	0.003106	2.42661e-26	344182	0.03%	113
HbA1c	rs198851	6	26104632	G	T	0.8487	0.077267	0.0032063	3.31131e-128	344182	0.17%	581	diastolic blood pressure, alcohol drinking;diastolic blood pressure, alcohol consumption measurement;mean arterial pressure, alcohol consumption measurement	29912962;29912962;29912962
HbA1c	rs17531978	6	26129392	C	T	0.12895	0.020861	0.0034339	1.24111e-09	344182	0.01%	37
HbA1c	rs1794588	6	28877773	G	A	0.42099	0.01379	0.0023309	3.2945e-09	344182	0.01%	35
HbA1c	rs1800562	6	26093141	A	G	0.078843	-0.12479	0.0042658	6.76083e-188	344182	0.25%	856	alcohol drinking;non-alcoholic fatty liver disease;non-alcoholic fatty liver disease	21665994;37235137;37235137
HbA1c	rs7755763	6	29933648	T	A	0.044223	0.035024	0.0055844	3.57363e-10	344182	0.01%	39
HbA1c	rs7766070	6	20686573	A	C	0.2633	0.04343	0.0026096	3.6425e-62	344182	0.08%	277
HbA1c	rs6934244	6	33024032	A	C	0.026471	0.041684	0.0075117	2.87217e-08	344182	0.01%	31
HbA1c	rs4713575	6	32627039	G	A	0.50028	0.03106	0.002372	3.6166e-39	344182	0.05%	171
HbA1c	rs9398642	6	121883200	T	C	0.14501	-0.019536	0.0032646	2.175e-09	344182	0.01%	36
HbA1c	rs148570357	6	109858629	T	C	0.29404	-0.022936	0.0025371	1.56892e-19	344182	0.02%	82
HbA1c	rs3130724	6	29118530	A	C	0.22401	0.029111	0.0027559	4.46375e-26	344182	0.03%	112
HbA1c	rs72986458	6	135019353	T	A	0.22642	0.018343	0.0028001	5.72796e-11	344182	0.01%	43
HbA1c	rs1591805	6	126717064	G	A	0.49602	0.018326	0.0023061	1.92044e-15	344182	0.02%	63	body height;body height	36224396;36224396
HbA1c	rs78588343	6	7249460	A	G	0.17915	-0.033422	0.0030008	8.34065e-29	344182	0.04%	124
HbA1c	rs2223621	6	20621238	C	T	0.60774	-0.013316	0.0023684	1.8876e-08	344182	0.01%	32
HbA1c	rs2294478	6	33098966	A	C	0.46171	-0.013225	0.0023054	9.68456e-09	344182	0.01%	33
HbA1c	rs998584	6	43757896	A	C	0.48165	0.023122	0.0023057	1.15611e-23	344182	0.03%	101
HbA1c	rs72939920	6	110762453	T	A	0.23548	-0.028703	0.0027178	4.56562e-26	344182	0.03%	112
HbA1c	rs115607256	6	31459024	A	G	0.0081306	0.08591	0.012866	2.43669e-11	344182	0.01%	45
HbA1c	rs13193250	6	3470613	C	T	0.2602	0.015921	0.0026483	1.83502e-09	344182	0.01%	36
HbA1c	rs12201710	6	132142898	A	G	0.27646	0.014546	0.0025701	1.5189e-08	344182	0.01%	32
HbA1c	rs6920313	6	153402841	C	T	0.30591	0.016634	0.0024957	2.65216e-11	344182	0.01%	44
HbA1c	rs2294856	6	53158335	C	G	0.35487	0.016899	0.0024006	1.93241e-12	344182	0.01%	50
HbA1c	rs1131114	6	31235869	C	T	0.2651	0.031368	0.0026075	2.51015e-33	344182	0.04%	145
HbA1c	rs3748059	6	6900951	G	A	0.7984	-0.022106	0.0028799	1.64551e-14	344182	0.02%	59
HbA1c	rs9393415	6	23447436	C	T	0.2948	0.013913	0.0025447	4.56499e-08	344182	0.01%	30
HbA1c	rs6924805	6	18747705	T	G	0.58918	-0.013975	0.002342	2.41991e-09	344182	0.01%	36
HbA1c	rs13192435	6	7218337	C	T	0.025466	0.052237	0.0073026	8.49376e-13	344182	0.01%	51
HbA1c	rs73368485	6	8070685	T	G	0.079703	0.025461	0.004239	1.89902e-09	344182	0.01%	36
HbA1c	rs1005230	6	43736496	C	T	0.49701	0.016225	0.0022978	1.65615e-12	344182	0.01%	50
HbA1c	rs113120569	6	39037302	A	G	0.16856	0.01767	0.0030789	9.52555e-09	344182	0.01%	33
HbA1c	rs1050486	6	31324702	T	C	0.61461	0.024431	0.0025626	1.52475e-21	344182	0.03%	91
HbA1c	rs1171105	6	84240865	C	T	0.69515	0.014017	0.002554	4.06163e-08	344182	0.01%	30
HbA1c	rs262813	6	158700126	C	T	0.47833	0.013285	0.0023032	8.02343e-09	344182	0.01%	33
HbA1c	rs1004558	7	44240407	T	C	0.17898	0.10778	0.0029947	1e-200	344182	0.37%	1295
HbA1c	rs1708302	7	28198677	T	C	0.50097	-0.026447	0.0023004	1.38484e-30	344182	0.04%	132
HbA1c	rs10488532	7	92764489	T	C	0.108	-0.02118	0.003707	1.1081e-08	344182	0.01%	33
HbA1c	rs12531645	7	73023881	A	G	0.28489	0.017863	0.002546	2.28244e-12	344182	0.01%	49
HbA1c	rs6944090	7	50573140	C	T	0.24872	0.016608	0.0026629	4.46581e-10	344182	0.01%	39
HbA1c	rs11768656	7	44283661	T	C	0.035737	-0.039772	0.0061849	1.27388e-10	344182	0.01%	41
HbA1c	rs8176059	7	142651354	A	G	0.011311	-0.065071	0.010882	2.23532e-09	344182	0.01%	36
HbA1c	rs9642168	7	75643899	A	G	0.033503	0.034938	0.0063853	4.46139e-08	344182	0.01%	30
HbA1c	rs35474292	7	99988813	A	T	0.32736	0.018289	0.0025269	4.57088e-13	344182	0.02%	52
HbA1c	rs117370443	7	98975258	C	T	0.039128	0.055332	0.005947	1.35894e-20	344182	0.03%	87
HbA1c	rs12667932	7	123423923	A	G	0.080244	-0.046473	0.0042373	5.51823e-28	344182	0.03%	120
HbA1c	rs6968554	7	17287106	G	A	0.63637	0.014037	0.0023921	4.40646e-09	344182	0.01%	34
HbA1c	rs194505	7	89841307	A	G	0.54816	0.018038	0.0023101	5.82103e-15	344182	0.02%	61
HbA1c	rs6459737	7	156975136	A	G	0.34756	-0.017351	0.0024125	6.3944e-13	344182	0.02%	52
HbA1c	rs76323047	7	44185955	G	A	0.11843	0.049615	0.003566	5.42001e-44	344182	0.06%	194
HbA1c	rs836468	7	6436722	A	T	0.31109	-0.017654	0.0024851	1.21731e-12	344182	0.01%	50
HbA1c	rs117031158	7	44189190	A	G	0.011475	-0.063689	0.011193	1.26949e-08	344182	0.01%	32
HbA1c	rs60238952	7	1914350	G	A	0.21923	-0.016674	0.0027918	2.3362e-09	344182	0.01%	36
HbA1c	rs17138703	7	18201223	G	A	0.21349	-0.016386	0.0028049	5.16309e-09	344182	0.01%	34
HbA1c	rs34865291	7	43864079	G	A	0.058905	0.03167	0.0049992	2.374e-10	344182	0.01%	40
HbA1c	rs138917529	7	44235694	T	A	0.015078	-0.11709	0.0096456	6.665e-34	344182	0.04%	147
HbA1c	rs307009	7	44527685	C	T	0.951685	-0.029931	0.0054372	3.69828e-08	344182	0.01%	30
HbA1c	rs17168486	7	14898282	T	C	0.17349	0.029302	0.0030496	7.42164e-22	344182	0.03%	92
HbA1c	rs3211821	7	80278563	G	A	0.56183	-0.015655	0.0023254	1.67764e-11	344182	0.01%	45
HbA1c	rs6953344	7	69789374	G	A	0.24663	0.018762	0.0026711	2.16123e-12	344182	0.01%	49
HbA1c	rs10487796	7	15063430	A	T	0.45053	-0.027095	0.0023097	8.9929e-32	344182	0.04%	138
HbA1c	rs11540050	7	44240664	T	G	0.050091	-0.04317	0.0052888	3.29155e-16	344182	0.02%	67
HbA1c	rs35722851	7	130434500	C	T	0.49417	-0.013045	0.0023028	1.47459e-08	344182	0.01%	32
HbA1c	rs2572011	7	99487071	T	C	0.45963	-0.012631	0.0023049	4.25461e-08	344182	0.01%	30
HbA1c	rs2460421	7	65491123	T	A	0.5018	-0.01655	0.0022966	5.76235e-13	344182	0.02%	52
HbA1c	rs4279506	7	23512896	C	G	0.37417	-0.013578	0.0023976	1.48898e-08	344182	0.01%	32
HbA1c	rs77020674	7	44227979	A	C	0.027413	-0.040327	0.0072787	3.02009e-08	344182	0.01%	31
HbA1c	rs2060985	8	131024701	G	A	0.53737	-0.018067	0.0023068	4.8217e-15	344182	0.02%	61
HbA1c	rs3757971	8	145545949	C	T	0.37959	0.019311	0.0023651	3.22255e-16	344182	0.02%	67
HbA1c	rs28601761	8	126500031	G	C	0.41944	0.023255	0.0023576	6.01728e-23	344182	0.03%	97	alcohol use disorder measurement, alcohol consumption measurement;alcohol consumption measurement;alcohol consumption measurement;alcohol consumption measurement;alcohol consumption measurement	32451486;32451486;30643251;30643251;36477530
HbA1c	rs56267269	8	42399667	T	C	0.58827	-0.036443	0.0023378	9.05941e-55	344182	0.07%	243
HbA1c	rs13266634	8	118184783	T	C	0.31097	-0.056182	0.0024821	2.36048e-113	344182	0.15%	512
HbA1c	rs636089	8	103077790	C	T	0.3857	0.014067	0.0023682	2.85522e-09	344182	0.01%	35
HbA1c	rs1467378	8	116982135	G	A	0.099815	0.021141	0.0038365	3.57989e-08	344182	0.01%	30
HbA1c	rs62523081	8	95946160	A	G	0.36213	0.013864	0.0023953	7.13083e-09	344182	0.01%	34
HbA1c	rs184152075	8	41504317	A	G	0.020769	-0.051756	0.0082543	3.61127e-10	344182	0.01%	39
HbA1c	rs10092989	8	41665510	T	G	0.16441	0.018281	0.0031414	5.91793e-09	344182	0.01%	34
HbA1c	rs28708563	8	59407808	A	G	0.041492	0.032618	0.0058334	2.25258e-08	344182	0.01%	31
HbA1c	rs34664882	8	41543675	A	G	0.034591	-0.14508	0.0062861	9.22571e-118	344182	0.15%	533
HbA1c	rs117826678	8	41634821	G	A	0.03752	-0.036684	0.0064315	1.17249e-08	344182	0.01%	33
HbA1c	rs2737263	8	116667539	T	G	0.28427	-0.023136	0.0025494	1.14156e-19	344182	0.02%	82
HbA1c	rs4737010	8	41630447	A	G	0.22802	0.079111	0.0027429	1.03753e-182	344182	0.24%	832
HbA1c	rs113440580	8	48967107	T	C	0.0091991	-0.072373	0.012475	6.58886e-09	344182	0.01%	34
HbA1c	rs112601576	8	41537910	T	C	0.24726	0.026249	0.0027089	3.3597e-22	344182	0.03%	94
HbA1c	rs192095068	8	23404129	A	G	0.17073	-0.019893	0.0031066	1.5224e-10	344182	0.01%	41
HbA1c	rs7820334	8	10573702	T	C	0.31109	-0.0216	0.0024945	4.78189e-18	344182	0.02%	75
HbA1c	rs1560980	9	124093997	C	G	0.041462	0.046809	0.0057714	5.06058e-16	344182	0.02%	66
HbA1c	rs7047279	9	97249230	C	T	0.56787	-0.0183	0.0023317	4.22085e-15	344182	0.02%	62
HbA1c	rs1967604	9	110530324	G	A	0.7125	-0.030854	0.0025507	1.12668e-33	344182	0.04%	146
HbA1c	rs10811660	9	22134068	A	G	0.17332	-0.053157	0.0030372	1.47911e-68	344182	0.09%	306	psoriasis, type 2 diabetes mellitus	33385400
HbA1c	rs28378473	9	139245460	C	T	0.73366	0.034402	0.0026115	1.27468e-39	344182	0.05%	174
HbA1c	rs11145347	9	79846516	C	T	0.19635	0.035406	0.0028898	1.66112e-34	344182	0.04%	150
HbA1c	rs2005079	9	131942573	A	G	0.66523	0.020237	0.0024381	1.04112e-16	344182	0.02%	69
HbA1c	rs7030248	9	136155359	A	G	0.34219	-0.016169	0.002431	2.91474e-11	344182	0.01%	44
HbA1c	rs113809617	9	140100317	G	C	0.13158	-0.043287	0.0034141	7.88315e-37	344182	0.05%	161
HbA1c	rs10758593	9	4292083	A	G	0.39685	0.015916	0.002345	1.14683e-11	344182	0.01%	46
HbA1c	rs57140227	9	125614617	C	T	0.14532	-0.020638	0.0032746	2.9344e-10	344182	0.01%	40
HbA1c	rs634454	9	110913154	G	T	0.78911	0.022876	0.0029145	4.21405e-15	344182	0.02%	62
HbA1c	rs3731249	9	21970916	T	C	0.026932	-0.042163	0.0070927	2.77383e-09	344182	0.01%	35
HbA1c	rs61750929	9	91495135	T	C	0.055145	-0.10256	0.0050459	8.58618e-92	344182	0.12%	413
HbA1c	rs2236496	9	4844265	C	T	0.20804	-0.026914	0.0028384	2.50957e-21	344182	0.03%	90
HbA1c	rs12555274	9	22136440	C	G	0.2513	0.026979	0.0026619	3.88687e-24	344182	0.03%	103
HbA1c	rs550057	9	136146597	T	C	0.25461	0.048128	0.0026448	5.87219e-74	344182	0.10%	331	gut microbiome measurement;gut microbiome measurement;gut microbiome measurement;gut microbiome measurement	35115690;35115690;35115690;35115690
HbA1c	rs60757417	9	135864436	G	C	0.060381	0.046515	0.0048759	1.44046e-21	344182	0.03%	91
HbA1c	rs184935998	10	71069006	T	C	0.042523	0.047724	0.0058874	5.24807e-16	344182	0.02%	66
HbA1c	rs2068888	10	94839642	A	G	0.44852	-0.017129	0.0023101	1.21899e-13	344182	0.02%	55
HbA1c	rs11191561	10	104869531	G	C	0.14993	0.018059	0.00323	2.25918e-08	344182	0.01%	31
HbA1c	rs1381931	10	71363859	A	C	0.26828	-0.017634	0.0025945	1.073e-11	344182	0.01%	46
HbA1c	rs11597148	10	70129138	T	G	0.1865	0.019054	0.0030169	2.6942e-10	344182	0.01%	40
HbA1c	rs10509312	10	71181770	T	C	0.18939	0.025505	0.0029391	4.05229e-18	344182	0.02%	75
HbA1c	rs942796	10	80967220	T	C	0.4365	0.015355	0.0023286	4.29339e-11	344182	0.01%	43
HbA1c	rs75048187	10	71066199	G	A	0.012554	0.09035	0.010394	3.55059e-18	344182	0.02%	76
HbA1c	rs7912524	10	71098295	A	T	0.51147	-0.083861	0.002299	1e-200	344182	0.39%	1331
HbA1c	rs76124111	10	71104165	A	G	0.069239	0.057979	0.0046007	2.09411e-36	344182	0.05%	159
HbA1c	rs11195508	10	113046379	G	C	0.14979	-0.017697	0.0032297	4.26648e-08	344182	0.01%	30
HbA1c	rs34872471	10	114754071	C	T	0.29127	0.071855	0.0025304	3.5156e-177	344182	0.23%	806
HbA1c	rs137936874	10	71215107	T	G	0.024714	-0.1864	0.0074784	5.26017e-137	344182	0.18%	621
HbA1c	rs3780962	10	17193346	G	A	0.53228	0.014323	0.0023101	5.65249e-10	344182	0.01%	38
HbA1c	rs61850681	10	50248924	A	G	0.23828	-0.03357	0.0027103	3.15791e-35	344182	0.04%	153
HbA1c	rs10995554	10	65295110	G	A	0.35098	0.015977	0.0024142	3.64418e-11	344182	0.01%	44
HbA1c	rs72807721	10	71115857	T	C	0.020941	0.062709	0.0080137	5.08042e-15	344182	0.02%	61
HbA1c	rs78565860	10	71300910	C	T	0.047077	-0.072873	0.0054241	3.85301e-41	344182	0.05%	181
HbA1c	rs10885397	10	114711883	A	G	0.15263	-0.01879	0.0032242	5.61436e-09	344182	0.01%	34
HbA1c	rs7923837	10	94481917	A	G	0.38031	-0.028993	0.0023669	1.72902e-34	344182	0.04%	150	body height at birth	31681408
HbA1c	rs11257655	10	12307894	T	C	0.20825	0.036283	0.0028324	1.4713e-37	344182	0.05%	164
HbA1c	rs3847378	10	26519952	G	A	0.26423	-0.017141	0.0026119	5.28689e-11	344182	0.01%	43
HbA1c	rs77990236	10	70808661	A	C	0.018469	-0.10439	0.0086797	2.60615e-33	344182	0.04%	145
HbA1c	rs34878143	10	70830526	C	T	0.024478	-0.059498	0.0074814	1.82894e-15	344182	0.02%	63
HbA1c	rs7918272	10	71001110	G	C	0.48755	0.059325	0.0023128	5.64937e-145	344182	0.19%	658
HbA1c	rs2453265	10	71458794	A	C	0.45819	0.012986	0.0023148	2.02731e-08	344182	0.01%	31
HbA1c	rs142601088	10	70730440	T	G	0.028918	-0.10171	0.0069205	7.01617e-49	344182	0.06%	216
HbA1c	rs117229942	10	114737777	T	C	0.0087348	-0.092114	0.012525	1.92132e-13	344182	0.02%	54
HbA1c	rs7904973	10	124693587	T	G	0.57595	0.013795	0.002325	2.97091e-09	344182	0.01%	35	low density lipoprotein cholesterol measurement, alcohol drinking;low density lipoprotein cholesterol measurement, alcohol consumption measurement;low density lipoprotein cholesterol measurement, alcohol drinking;low density lipoprotein cholesterol measurement, alcohol consumption measurement	30698716;30698716;30698716;30698716
HbA1c	rs7076989	10	3137472	G	A	0.3404	-0.014123	0.0024453	7.67114e-09	344182	0.01%	33
HbA1c	rs12775642	10	121712667	A	G	0.32254	0.014182	0.0025011	1.4264e-08	344182	0.01%	32
HbA1c	rs701848	10	89726745	C	T	0.39026	-0.01792	0.0023623	3.31131e-14	344182	0.02%	58
HbA1c	rs7077479	10	79664904	A	C	0.33125	0.018697	0.0024813	4.89103e-14	344182	0.02%	57
HbA1c	rs10736269	10	120422764	C	T	0.47184	-0.014467	0.0023203	4.53169e-10	344182	0.01%	39
HbA1c	rs138555289	10	71242308	T	C	0.0078239	-0.12108	0.013748	1.29271e-18	344182	0.02%	78
HbA1c	rs10998715	10	71082700	A	G	0.02632	-0.042587	0.0071597	2.71469e-09	344182	0.01%	35
HbA1c	rs6480398	10	71086822	G	A	0.903616	0.1886	0.0040474	1e-200	344182	0.63%	2171
HbA1c	rs10501320	11	47293799	C	G	0.26434	-0.026928	0.0026053	4.89779e-25	344182	0.03%	107
HbA1c	rs689419	11	75926967	G	T	0.78211	0.016894	0.002801	1.62641e-09	344182	0.01%	36
HbA1c	rs11234658	11	86156848	G	A	0.32089	-0.014385	0.0024634	5.24228e-09	344182	0.01%	34
HbA1c	rs56271783	11	64004723	C	G	0.045633	0.042757	0.005563	1.52265e-14	344182	0.02%	59
HbA1c	rs76684833	11	68957933	C	A	0.017942	-0.050251	0.0087917	1.0927e-08	344182	0.01%	33
HbA1c	rs10766310	11	2738659	A	G	0.4148	0.014588	0.0023379	4.38632e-10	344182	0.01%	39
HbA1c	rs4980325	11	234451	T	G	0.54472	0.029036	0.0023069	2.54742e-36	344182	0.05%	158
HbA1c	rs4930011	11	2856658	G	C	0.39011	0.027854	0.0023635	4.71954e-32	344182	0.04%	139
HbA1c	rs73418613	11	14790516	A	G	0.04782	0.043819	0.00539	4.31618e-16	344182	0.02%	66
HbA1c	rs11604717	11	26180662	G	T	0.06733	0.025577	0.0046414	3.57998e-08	344182	0.01%	30
HbA1c	rs11605368	11	9825998	T	G	0.6453	0.018456	0.0024151	2.14487e-14	344182	0.02%	58
HbA1c	rs10160667	11	10426578	A	G	0.949088	-0.034168	0.0052624	8.43141e-11	344182	0.01%	42
HbA1c	rs757110	11	17418477	A	C	0.64072	-0.022128	0.0023955	2.54273e-20	344182	0.02%	85
HbA1c	rs79057673	11	10478269	C	G	0.02081	0.049014	0.0081213	1.58921e-09	344182	0.01%	36
HbA1c	rs4755309	11	45207183	T	G	0.11369	-0.025271	0.0036183	2.8688e-12	344182	0.01%	49
HbA1c	rs11530658	11	100477031	G	A	0.099432	-0.056929	0.0038488	1.72942e-49	344182	0.06%	219
HbA1c	rs1508615	11	92816562	C	T	0.48498	-0.017319	0.0023017	5.31496e-14	344182	0.02%	57
HbA1c	rs11602873	11	72460762	T	A	0.15759	-0.03502	0.003153	1.1749e-28	344182	0.04%	123
HbA1c	rs174549	11	61571382	A	G	0.30997	-0.02477	0.0024843	2.06443e-23	344182	0.03%	99	body height	36224396
HbA1c	rs1152619	11	65255589	A	C	0.27321	0.017844	0.0025875	5.34934e-12	344182	0.01%	48
HbA1c	rs4910498	11	9765503	T	A	0.64326	-0.033148	0.0024009	2.40215e-43	344182	0.06%	191
HbA1c	rs55911137	11	69456000	C	G	0.025282	-0.050074	0.007395	1.27732e-11	344182	0.01%	46
HbA1c	rs1783596	11	72946020	T	C	0.54447	0.019078	0.0023083	1.40217e-16	344182	0.02%	68
HbA1c	rs11564725	11	2177369	T	C	0.23542	0.025469	0.0027264	9.53674e-21	344182	0.03%	87
HbA1c	rs72883124	11	5215325	T	C	0.14728	-0.018428	0.0033007	2.36663e-08	344182	0.01%	31
HbA1c	rs2168101	11	8255408	A	C	0.3109	-0.01638	0.0025589	1.54412e-10	344182	0.01%	41	body height	30595370
HbA1c	rs6589939	11	122518525	G	A	0.37974	0.016538	0.0023692	2.94849e-12	344182	0.01%	49
HbA1c	rs3819510	11	2528733	G	C	0.77983	0.01617	0.0028042	8.10774e-09	344182	0.01%	33
HbA1c	rs10840426	11	10507553	C	G	0.912764	-0.040021	0.0040833	1.1197e-22	344182	0.03%	96
HbA1c	rs117351529	11	16359555	C	T	0.081596	0.028888	0.0042198	7.61377e-12	344182	0.01%	47
HbA1c	rs10047488	11	34782972	C	G	0.081739	0.026168	0.0042338	6.38587e-10	344182	0.01%	38
HbA1c	rs2256187	11	77919768	A	G	0.15515	-0.021509	0.0031724	1.20282e-11	344182	0.01%	46
HbA1c	rs2164123	11	54959576	C	T	0.8802	0.020847	0.0035603	4.76497e-09	344182	0.01%	34
HbA1c	rs10830963	11	92708710	G	C	0.27517	0.06444	0.002568	7.78037e-139	344182	0.18%	630
HbA1c	rs3802885	11	119032689	C	A	0.075102	-0.030546	0.0043768	2.97577e-12	344182	0.01%	49
HbA1c	rs459547	12	118734094	A	G	0.29052	0.022036	0.00254	4.13333e-18	344182	0.02%	75
HbA1c	rs2258238	12	66221060	T	A	0.10482	0.03237	0.0037649	8.1508e-18	344182	0.02%	74
HbA1c	rs4763578	12	10861308	T	C	0.27776	-0.014414	0.0025724	2.10179e-08	344182	0.01%	31
HbA1c	rs7962680	12	32475311	G	A	0.20769	-0.015839	0.0028389	2.41908e-08	344182	0.01%	31
HbA1c	rs7488780	12	20579392	C	G	0.20457	-0.016827	0.0028613	4.08131e-09	344182	0.01%	35
HbA1c	rs1047912	12	51138862	T	C	0.30327	0.022461	0.0024975	2.40436e-19	344182	0.02%	81
HbA1c	rs4760278	12	57771153	A	C	0.22674	-0.019026	0.0027445	4.1419e-12	344182	0.01%	48
HbA1c	rs12319419	12	54420776	C	G	0.36334	-0.014073	0.0023947	4.1863e-09	344182	0.01%	35	systolic blood pressure, alcohol drinking	29912962
HbA1c	rs7309882	12	49117367	T	G	0.36983	-0.021484	0.0024209	7.07946e-19	344182	0.02%	79
HbA1c	rs35979828	12	54685880	T	C	0.069041	-0.029643	0.0045266	5.81969e-11	344182	0.01%	43
HbA1c	rs10849001	12	4289941	C	A	0.85044	-0.01848	0.0032346	1.10979e-08	344182	0.01%	33
HbA1c	rs74862545	12	4365572	T	C	0.023552	-0.046937	0.0077821	1.6275e-09	344182	0.01%	36	gut microbiome measurement, spine bone mineral density	34779240
HbA1c	rs2066827	12	12871099	G	T	0.23223	0.016276	0.0027178	2.11661e-09	344182	0.01%	36	body height	36224396
HbA1c	rs562025318	12	27789239	A	C	0.53944	-0.013994	0.0024021	5.69718e-09	344182	0.01%	34
HbA1c	rs79755767	12	54698408	A	G	0.099979	-0.035998	0.0038651	1.24194e-20	344182	0.03%	87
HbA1c	rs6580661	12	48615118	T	A	0.22791	0.033564	0.0027665	7.2527e-34	344182	0.04%	147
HbA1c	rs3217907	12	4406836	A	C	0.35251	0.016256	0.0024405	2.72207e-11	344182	0.01%	44
HbA1c	rs704168	12	21889330	G	A	0.18402	-0.018179	0.002973	9.69617e-10	344182	0.01%	37
HbA1c	rs10492373	12	27959998	A	G	0.19632	-0.026163	0.0028874	1.29539e-19	344182	0.02%	82
HbA1c	rs7974748	12	71461830	G	T	0.46013	-0.012697	0.0023157	4.17946e-08	344182	0.01%	30
HbA1c	rs79621919	12	97860592	A	G	0.058567	-0.038664	0.0048973	2.91139e-15	344182	0.02%	62
HbA1c	rs75482067	12	123284472	A	G	0.035216	0.040122	0.0063992	3.61643e-10	344182	0.01%	39
HbA1c	rs12819124	12	48409054	A	C	0.47159	-0.06184	0.0023052	2.34423e-158	344182	0.21%	720
HbA1c	rs117071905	12	48500368	A	G	0.010505	0.077192	0.011484	1.79887e-11	344182	0.01%	45
HbA1c	rs73226260	12	121380541	A	G	0.034445	-0.042416	0.0063903	3.19374e-11	344182	0.01%	44
HbA1c	rs7310615	12	111865049	G	C	0.51806	0.02857	0.0023159	5.86949e-35	344182	0.04%	152	alcohol drinking, high density lipoprotein cholesterol measurement;diastolic blood pressure, alcohol drinking;low density lipoprotein cholesterol measurement, alcohol drinking;systolic blood pressure, alcohol consumption measurement;systolic blood pressure, alcohol drinking;mean arterial pressure, alcohol drinking;mean arterial pressure, alcohol drinking;mean arterial pressure, alcohol consumptio…	30698716;29912962;30698716;29912962;29912962;29912962;29912962;29912962;30698716;30698716;30698716
HbA1c	rs7306544	12	132439381	C	T	0.10363	0.02167	0.0037773	9.64939e-09	344182	0.01%	33
HbA1c	rs117473279	12	48212937	A	G	0.015093	-0.06972	0.0098425	1.40702e-12	344182	0.01%	50
HbA1c	rs1126930	12	49399132	C	G	0.036087	-0.051412	0.006164	7.40628e-17	344182	0.02%	70	body height	32376654
HbA1c	rs2137537	12	71113087	C	T	0.54604	0.013275	0.0023172	1.01291e-08	344182	0.01%	33
HbA1c	rs55722209	12	95860097	T	A	0.42647	-0.014759	0.0023277	2.2885e-10	344182	0.01%	40
HbA1c	rs3217860	12	4399050	G	A	0.24709	0.024964	0.0026797	1.21423e-20	344182	0.03%	87
HbA1c	rs76895963	12	4384844	G	T	0.021026	-0.18893	0.0088338	2.06063e-101	344182	0.13%	457	body height;body height;psoriasis, type 2 diabetes mellitus;body height	30595370;28270201;33385400;34594039
HbA1c	rs1154514	12	122374888	T	C	0.49397	0.012883	0.0022966	2.03081e-08	344182	0.01%	31
HbA1c	rs147730268	12	123024476	T	G	0.088589	-0.027039	0.0041381	6.40619e-11	344182	0.01%	43	body height	32376654
HbA1c	rs9532679	13	41522338	C	A	0.15077	-0.018754	0.003244	7.42181e-09	344182	0.01%	33
HbA1c	rs7329468	13	114599851	T	C	0.21772	-0.037986	0.0028165	1.91205e-41	344182	0.05%	182
HbA1c	rs576674	13	33554302	A	G	0.83275	-0.032244	0.0030783	1.13868e-25	344182	0.03%	110
HbA1c	rs6602913	13	114544125	C	A	0.36723	0.035616	0.0023896	3.21144e-50	344182	0.06%	222
HbA1c	rs9551902	13	30954572	T	G	0.32981	-0.015136	0.002483	1.09021e-09	344182	0.01%	37
HbA1c	rs79891016	13	110415979	A	G	0.05426	-0.028701	0.0050994	1.8215e-08	344182	0.01%	32
HbA1c	rs61966683	13	114574021	T	C	0.31259	-0.017517	0.0025569	7.35021e-12	344182	0.01%	47
HbA1c	rs1327315	13	80708732	T	C	0.28901	-0.01989	0.0025467	5.72269e-15	344182	0.02%	61
HbA1c	rs11620577	13	113305015	T	C	0.24344	0.015836	0.0026793	3.41547e-09	344182	0.01%	35
HbA1c	rs368865	13	113479820	G	A	0.72505	0.028038	0.0025705	1.07177e-27	344182	0.03%	119
HbA1c	rs9527141	13	33725687	T	C	0.22529	-0.015425	0.0027541	2.13359e-08	344182	0.01%	31
HbA1c	rs4769580	13	28461687	A	T	0.21926	0.033192	0.0027988	1.94984e-32	344182	0.04%	141
HbA1c	rs12876143	13	113366291	C	T	0.088704	0.082102	0.0040431	1.26328e-91	344182	0.12%	412
HbA1c	rs7151822	14	38810697	C	T	0.24754	-0.0243	0.002672	9.55652e-20	344182	0.02%	83
HbA1c	rs9323450	14	64927967	G	A	0.34479	0.01372	0.0024283	1.6038e-08	344182	0.01%	32
HbA1c	rs8013143	14	23494277	G	A	0.27825	0.020523	0.0025663	1.27438e-15	344182	0.02%	64
HbA1c	rs12147688	14	20939589	T	G	0.25723	0.02148	0.0026438	4.49883e-16	344182	0.02%	66
HbA1c	rs11851199	14	65256188	G	A	0.073996	-0.031339	0.0044171	1.29628e-12	344182	0.01%	50
HbA1c	rs2285005	14	65272857	A	G	0.34004	0.026928	0.0024297	1.53497e-28	344182	0.04%	123
HbA1c	rs72681698	14	51207741	C	T	0.011004	-0.07363	0.011011	2.28349e-11	344182	0.01%	45
HbA1c	rs112635299	14	94838142	T	G	0.021067	-0.048947	0.0080143	1.01309e-09	344182	0.01%	37	alcohol consumption measurement;body height	31358974;34594039
HbA1c	rs9324022	14	101172443	C	T	0.20869	0.024219	0.0028978	6.42244e-17	344182	0.02%	70
HbA1c	rs17122779	14	23289056	G	A	0.2295	0.015428	0.0027348	1.6869e-08	344182	0.01%	32
HbA1c	rs12878001	14	64239629	G	T	0.15982	0.023021	0.0031481	2.62603e-13	344182	0.02%	53
HbA1c	rs1535464	14	100793431	A	G	0.24787	-0.021016	0.0026654	3.16082e-15	344182	0.02%	62
HbA1c	rs7159714	14	74241158	G	A	0.024595	-0.044931	0.0074682	1.78599e-09	344182	0.01%	36
HbA1c	rs35889227	14	90055468	T	G	0.63027	-0.022299	0.0023869	9.49292e-21	344182	0.03%	87
HbA1c	rs34715063	15	38873115	C	T	0.1297	0.0215	0.0034399	4.1045e-10	344182	0.01%	39
HbA1c	rs28526689	15	41927330	A	G	0.34401	0.014985	0.0024238	6.32397e-10	344182	0.01%	38
HbA1c	rs62019188	15	90645265	A	G	0.57936	-0.014025	0.0023359	1.9281e-09	344182	0.01%	36
HbA1c	rs2444244	15	43824751	C	T	0.097972	-0.023015	0.0038672	2.66122e-09	344182	0.01%	35
HbA1c	rs1550026	15	65705116	T	A	0.40767	0.021458	0.0023481	6.37382e-20	344182	0.02%	84
HbA1c	rs6495171	15	75665623	G	A	0.8766	0.019654	0.0034968	1.9034e-08	344182	0.01%	32	body height	35831902
HbA1c	rs75886457	15	78597701	A	G	0.11121	-0.022016	0.0036683	1.9538e-09	344182	0.01%	36
HbA1c	rs4516170	15	52586923	C	T	0.04993	-0.048187	0.0052755	6.63285e-20	344182	0.02%	83
HbA1c	rs28521367	15	51945025	T	C	0.20722	0.015866	0.0028482	2.54238e-08	344182	0.01%	31
HbA1c	rs1866476	15	90428543	C	T	0.73156	-0.020924	0.0025971	7.86321e-16	344182	0.02%	65
HbA1c	rs11073516	15	86285227	C	G	0.24126	-0.019597	0.002714	5.17965e-13	344182	0.02%	52
HbA1c	rs59153558	15	77806770	G	A	0.72008	0.029565	0.0025655	1.01181e-30	344182	0.04%	133
HbA1c	rs35591	16	16141810	G	C	0.23318	0.020181	0.0027148	1.05974e-13	344182	0.02%	55
HbA1c	rs8050500	16	31404571	C	T	0.44602	-0.026632	0.0023132	1.14578e-30	344182	0.04%	133
HbA1c	rs1121980	16	53809247	A	G	0.42204	0.021613	0.0023272	1.59294e-20	344182	0.03%	86
HbA1c	rs74685815	16	88896775	T	C	0.027485	-0.06182	0.0072198	1.10866e-17	344182	0.02%	73
HbA1c	rs7195055	16	88816310	T	C	0.015239	-0.058039	0.0096554	1.84561e-09	344182	0.01%	36
HbA1c	rs551118	16	88856084	G	C	0.57809	0.056644	0.002364	9.03649e-127	344182	0.17%	574
HbA1c	rs72811487	16	88788060	A	G	0.035128	-0.057263	0.0062369	4.28055e-20	344182	0.02%	84
HbA1c	rs35158985	16	68796746	G	A	0.30751	0.023613	0.002494	2.8655e-21	344182	0.03%	90
HbA1c	rs41278174	16	16259596	A	G	0.027208	0.048202	0.0070596	8.63575e-12	344182	0.01%	47
HbA1c	rs112949644	16	4236887	C	T	0.14979	0.018892	0.0032329	5.11588e-09	344182	0.01%	34
HbA1c	rs504348	16	16043174	G	C	0.82901	0.020255	0.0030761	4.56667e-11	344182	0.01%	43
HbA1c	rs9302377	16	18788569	T	C	0.47986	0.017188	0.0024337	1.63983e-12	344182	0.01%	50
HbA1c	rs11861958	16	89048815	C	G	0.34449	0.01603	0.0024295	4.16773e-11	344182	0.01%	44
HbA1c	rs2927320	16	81520932	G	A	0.56268	-0.015228	0.0023283	6.14894e-11	344182	0.01%	43
HbA1c	rs4451969	16	11383519	C	T	0.6709	-0.020629	0.002448	3.56369e-17	344182	0.02%	71
HbA1c	rs241916	16	33616741	T	C	0.933514	-0.028878	0.0050777	1.2928e-08	344182	0.01%	32
HbA1c	rs2858010	16	289694	C	T	0.33907	-0.025004	0.0024381	1.1246e-24	344182	0.03%	105
HbA1c	rs181206	16	28513403	G	A	0.33431	0.024519	0.0024492	1.37278e-23	344182	0.03%	100	body height	36224396
HbA1c	rs35675346	16	30936081	A	G	0.23965	0.023446	0.0026939	3.23743e-18	344182	0.02%	76
HbA1c	rs12051532	16	11379316	T	C	0.51722	-0.013031	0.0023081	1.64581e-08	344182	0.01%	32
HbA1c	rs72802365	16	75246035	C	G	0.07859	-0.028646	0.004286	2.33453e-11	344182	0.01%	45
HbA1c	rs247826	16	84582965	T	C	0.22303	0.027386	0.0027688	4.58564e-23	344182	0.03%	98
HbA1c	rs568983768	16	88777054	A	C	0.010054	0.084473	0.011876	1.14025e-12	344182	0.01%	51
HbA1c	rs181124493	16	88813848	T	C	0.021686	0.055299	0.007994	4.60469e-12	344182	0.01%	48
HbA1c	rs11076727	16	88916934	T	G	0.32824	-0.014107	0.0024685	1.09951e-08	344182	0.01%	33
HbA1c	rs28847895	17	27172520	C	T	0.20315	-0.034759	0.0028529	3.84415e-34	344182	0.04%	148
HbA1c	rs646123	17	40720632	A	G	0.28683	0.015739	0.002541	5.87151e-10	344182	0.01%	38
HbA1c	rs371227803	17	61964100	T	C	0.26988	-0.016473	0.0026963	1.00159e-09	344182	0.01%	37
HbA1c	rs77542162	17	67081278	G	A	0.022976	-0.048243	0.0076781	3.32177e-10	344182	0.01%	39
HbA1c	rs75821240	17	7381170	T	C	0.011968	-0.065235	0.01074	1.24879e-09	344182	0.01%	37
HbA1c	rs10908278	17	36099952	A	T	0.51534	-0.018205	0.0023128	3.52128e-15	344182	0.02%	62
HbA1c	rs7222851	17	45592169	C	T	0.51233	-0.015571	0.002304	1.39894e-11	344182	0.01%	46
HbA1c	rs55869205	17	80626733	A	G	0.2114	-0.015937	0.0029016	3.96342e-08	344182	0.01%	30
HbA1c	rs55689310	17	80928531	A	G	0.017598	0.052075	0.0093483	2.54167e-08	344182	0.01%	31
HbA1c	rs7209791	17	80986323	T	C	0.25065	-0.02012	0.0026686	4.73151e-14	344182	0.02%	57
HbA1c	rs75503064	17	67897284	A	G	0.078851	-0.027191	0.0042959	2.46241e-10	344182	0.01%	40
HbA1c	rs9903102	17	80576624	C	A	0.1413	-0.023059	0.0032952	2.60256e-12	344182	0.01%	49
HbA1c	rs2244566	17	80643366	C	A	0.84412	-0.019767	0.0031981	6.37955e-10	344182	0.01%	38
HbA1c	rs4480845	17	1958609	C	T	0.64104	-0.019835	0.0024141	2.1062e-16	344182	0.02%	68
HbA1c	rs55931203	17	65854602	T	C	0.18763	0.019742	0.0029766	3.31207e-11	344182	0.01%	44	body height	32376654
HbA1c	rs1641523	17	7549681	T	C	0.56645	-0.027592	0.0023337	3.00746e-32	344182	0.04%	140
HbA1c	rs12600858	17	57504920	A	G	0.22395	-0.030057	0.0027622	1.42659e-27	344182	0.03%	118
HbA1c	rs55859594	17	75802487	T	C	0.930523	0.027425	0.0046878	4.91157e-09	344182	0.01%	34
HbA1c	rs453922	17	76126607	C	T	0.72467	0.041493	0.0026471	2.35939e-55	344182	0.07%	246
HbA1c	rs925095	17	17344653	T	C	0.39189	-0.016332	0.0023751	6.16453e-12	344182	0.01%	47
HbA1c	rs112077653	17	80672528	T	A	0.21516	-0.028801	0.0028319	2.72019e-24	344182	0.03%	103
HbA1c	rs11655029	17	17649172	C	T	0.69472	-0.033038	0.0025049	1.03538e-39	344182	0.05%	174
HbA1c	rs77771544	17	57480777	T	C	0.026279	0.042262	0.0072638	5.95223e-09	344182	0.01%	34
HbA1c	rs12600879	17	45884023	G	A	0.38043	-0.013618	0.0024066	1.52728e-08	344182	0.01%	32
HbA1c	rs112802399	17	76130987	T	G	0.033154	-0.066661	0.0064217	3.0669e-25	344182	0.03%	108
HbA1c	rs880190	17	76235015	A	G	0.54442	-0.016493	0.0023219	1.22236e-12	344182	0.01%	50
HbA1c	rs199552698	17	57979002	G	A	0.1946	0.023478	0.0029132	7.70194e-16	344182	0.02%	65
HbA1c	rs2641436	17	2015612	T	C	0.28923	-0.016733	0.0025386	4.36014e-11	344182	0.01%	43
HbA1c	rs17698176	17	44819595	G	T	0.22939	0.021012	0.0027598	2.67424e-14	344182	0.02%	58
HbA1c	rs11658587	17	4901982	T	C	0.037082	-0.042167	0.0060722	3.81154e-12	344182	0.01%	48
HbA1c	rs9892622	17	76346122	A	G	0.57457	0.017103	0.0024005	1.04352e-12	344182	0.01%	51
HbA1c	rs4968895	17	66397134	T	A	0.46294	0.01426	0.0023139	7.15171e-10	344182	0.01%	38
HbA1c	rs9900933	17	73801154	C	T	0.34214	-0.013287	0.0024287	4.47641e-08	344182	0.01%	30
HbA1c	rs2748427	17	76121864	G	A	0.21834	0.079997	0.002777	2.87078e-182	344182	0.24%	830
HbA1c	rs57891429	17	62181990	C	T	0.13181	0.018795	0.0034105	3.57117e-08	344182	0.01%	30
HbA1c	rs28485881	17	80690014	A	G	0.31191	0.069255	0.0024798	1.91426e-171	344182	0.23%	780
HbA1c	rs6503094	17	8158273	G	A	0.80165	-0.029363	0.0028795	2.05636e-24	344182	0.03%	104
HbA1c	rs77902029	17	9791780	A	T	0.33298	0.01526	0.0024445	4.31191e-10	344182	0.01%	39
HbA1c	rs9894558	17	27880128	A	T	0.27507	-0.017098	0.0027369	4.1836e-10	344182	0.01%	39
HbA1c	rs35895680	17	47060322	A	C	0.3265	-0.014176	0.0024668	9.1006e-09	344182	0.01%	33
HbA1c	rs2272011	17	1542190	A	G	0.59147	-0.014052	0.0023377	1.84451e-09	344182	0.01%	36
HbA1c	rs4925088	17	20049344	G	A	0.46835	-0.013644	0.0023027	3.12219e-09	344182	0.01%	35
HbA1c	rs3744222	17	21206440	T	C	0.24534	-0.027179	0.0027469	4.43609e-23	344182	0.03%	98
HbA1c	rs3810027	18	60903978	G	C	0.33456	0.014206	0.0024411	5.90364e-09	344182	0.01%	34
HbA1c	rs8088001	18	287705	G	T	0.070948	-0.024868	0.0044769	2.78368e-08	344182	0.01%	31
HbA1c	rs57787629	18	45551909	C	T	0.28286	0.014918	0.0025463	4.66917e-09	344182	0.01%	34
HbA1c	rs2658747	18	74579119	G	A	0.3786	0.01624	0.0023679	6.96306e-12	344182	0.01%	47
HbA1c	rs12607898	18	43802778	G	A	0.74681	0.02435	0.0026492	3.89762e-20	344182	0.02%	84
HbA1c	rs72926972	18	53085127	A	C	0.081012	0.02482	0.0042325	4.51835e-09	344182	0.01%	34
HbA1c	rs10407429	19	46157237	A	G	0.42546	-0.024773	0.0023256	1.72385e-26	344182	0.03%	113
HbA1c	rs192265830	19	3416920	T	C	0.035757	-0.040318	0.0065488	7.44355e-10	344182	0.01%	38
HbA1c	rs12980942	19	41832231	A	G	0.15389	-0.021982	0.0032101	7.51796e-12	344182	0.01%	47
HbA1c	rs113349196	19	52151087	G	A	0.1073	0.025974	0.0037593	4.87753e-12	344182	0.01%	48
HbA1c	rs45607834	19	55693286	T	C	0.10266	0.022786	0.0037984	1.98989e-09	344182	0.01%	36
HbA1c	rs12459398	19	17366313	T	C	0.20872	0.018352	0.002834	9.46019e-11	344182	0.01%	42
HbA1c	rs75372982	19	33081333	G	A	0.28732	-0.028912	0.0025725	2.66993e-29	344182	0.04%	126
HbA1c	rs4808579	19	17255734	C	T	0.39183	0.046721	0.0023566	2.02255e-87	344182	0.11%	393
HbA1c	rs56397034	19	13000550	C	G	0.39134	-0.02312	0.0023506	7.95793e-23	344182	0.03%	97
HbA1c	rs149453509	19	17218975	A	G	0.055333	-0.035301	0.0050456	2.63087e-12	344182	0.01%	49
HbA1c	rs351978	19	806256	G	A	0.5811	-0.015267	0.0023644	1.0679e-10	344182	0.01%	42
HbA1c	rs11671760	19	1033410	A	G	0.20608	0.017389	0.0028814	1.59192e-09	344182	0.01%	36
HbA1c	rs584007	19	45416478	G	A	0.64165	-0.021942	0.0024054	7.4114e-20	344182	0.02%	83
HbA1c	rs12459419	19	51728477	T	C	0.32536	-0.025549	0.0024524	2.07157e-25	344182	0.03%	109
HbA1c	rs7408634	19	13089849	T	C	0.029475	0.041097	0.0070161	4.70067e-09	344182	0.01%	34
HbA1c	rs8099878	19	46019601	T	G	0.58214	0.014361	0.0023363	7.91918e-10	344182	0.01%	38
HbA1c	rs72973028	19	3341451	C	A	0.17238	0.019971	0.0030624	6.9775e-11	344182	0.01%	43
HbA1c	rs72620569	19	17155635	A	C	0.0070695	-0.079763	0.014553	4.2335e-08	344182	0.01%	30
HbA1c	rs3947947	19	17296013	T	C	0.32174	0.014468	0.0024656	4.41459e-09	344182	0.01%	34
HbA1c	rs12459566	19	18493295	T	C	0.66343	-0.013758	0.0024385	1.68399e-08	344182	0.01%	32
HbA1c	rs62136856	19	47573527	G	A	0.71661	0.018768	0.0025499	1.84247e-13	344182	0.02%	54
HbA1c	rs909134	19	45493061	C	T	0.31609	-0.016348	0.0024704	3.661e-11	344182	0.01%	44
HbA1c	rs6077396	20	8604593	A	G	0.50679	-0.020987	0.0023024	7.88134e-20	344182	0.02%	83
HbA1c	rs149142833	20	32188142	T	C	0.1563	0.025436	0.0031961	1.74743e-15	344182	0.02%	63
HbA1c	rs4470399	20	1930704	T	C	0.26096	-0.016623	0.0026185	2.18002e-10	344182	0.01%	40
HbA1c	rs55966194	20	45599090	G	C	0.28404	-0.022026	0.0025514	6.0062e-18	344182	0.02%	75
HbA1c	rs4809556	20	61271339	A	G	0.59545	-0.015673	0.0023438	2.27877e-11	344182	0.01%	45
HbA1c	rs1569780	20	33429907	C	A	0.6047	-0.015587	0.00237	4.81393e-11	344182	0.01%	43
HbA1c	rs17305657	20	31806588	C	T	0.10356	-0.022492	0.0037708	2.45138e-09	344182	0.01%	36
HbA1c	rs17265513	20	39832628	C	T	0.19929	0.015941	0.002876	2.98188e-08	344182	0.01%	31	body height;body height	30595370;36224396
HbA1c	rs73129530	20	57405100	A	G	0.14388	0.020376	0.0032747	4.90851e-10	344182	0.01%	39
HbA1c	rs1056441	20	62370349	C	T	0.67343	0.014696	0.0024516	2.04588e-09	344182	0.01%	36
HbA1c	rs67897819	20	42981624	A	G	0.21621	0.019069	0.0029025	5.03617e-11	344182	0.01%	43
HbA1c	rs6014993	20	55991637	G	A	0.48674	0.026025	0.0023067	1.61622e-29	344182	0.04%	127
HbA1c	rs4911256	20	31357844	G	A	0.47412	0.012713	0.0023204	4.28509e-08	344182	0.01%	30
HbA1c	rs17850433	21	45746102	C	T	0.011927	0.093823	0.010558	6.35624e-19	344182	0.02%	79
HbA1c	rs3827181	21	35107734	T	C	0.34542	0.018884	0.0024211	6.22444e-15	344182	0.02%	61
HbA1c	rs2026882	21	46322853	T	C	0.16245	-0.020286	0.0031216	8.11708e-11	344182	0.01%	42
HbA1c	rs878080	21	45708021	A	T	0.2961	0.014243	0.0025488	2.29758e-08	344182	0.01%	31
HbA1c	rs2236670	21	45721468	A	C	0.14371	-0.023979	0.0032829	2.79834e-13	344182	0.02%	53
HbA1c	rs6000570	22	37514339	A	G	0.51071	0.014133	0.0023241	1.19319e-09	344182	0.01%	37
HbA1c	rs12628032	22	19967980	T	C	0.30499	0.015327	0.0024952	8.13242e-10	344182	0.01%	38
HbA1c	rs2143918	22	43114020	C	A	0.471	-0.027594	0.0023055	5.25654e-33	344182	0.04%	143
HbA1c	rs147428040	22	36425023	A	G	0.042427	0.033031	0.0059921	3.54356e-08	344182	0.01%	30
HbA1c	rs192229216	22	32481996	C	T	0.083108	-0.034188	0.0041835	3.04299e-16	344182	0.02%	67
HbA1c	rs1894474	22	30238074	G	A	0.4807	-0.024046	0.0023075	2.01651e-25	344182	0.03%	109
HbA1c	rs76073588	22	30887555	T	C	0.02002	-0.063349	0.0082061	1.1695e-14	344182	0.02%	60
HbA1c	rs855791	22	37462936	G	A	0.56146	-0.06247	0.002323	4.0738e-159	344182	0.21%	723
SNP: single nucleotide polymorphism; Chr: chromosome; EAF: effect allele frequency; Beta: effect value; SE: standard error of β; R2: the extent to which instrumental variables explain exposure; F: F-statistic
Note：SNPs associated with confounders were eliminated as instrumental variables

## Sheet: Table S5
Table S5 Details of instrumental variables for HbA1c with cutaneous squamous cell carcinoma
Exposure	SNP	Chr	Position	Effect allele	Other allele	EAF	Beta	SE	P-value	Sample size	R2	F	Confounding trait	PMID
HbA1c	rs11166447	1	100875628	C	T	0.35869	-0.014951	0.0024066	5.22096e-10	344182	0.01%	39
HbA1c	rs1175550	1	3691528	G	A	0.23081	-0.042249	0.0027694	1.56675e-52	344182	0.07%	233
HbA1c	rs2794399	1	225942458	T	C	0.47546	0.012911	0.0023252	2.8141e-08	344182	0.01%	31
HbA1c	rs76757826	1	108576936	C	T	0.055308	0.030581	0.0050691	1.61232e-09	344182	0.01%	36
HbA1c	rs10923372	1	118199842	C	T	0.24558	-0.016091	0.0026817	1.97052e-09	344182	0.01%	36
HbA1c	rs11264349	1	155248113	T	A	0.26444	0.018649	0.0026092	8.86952e-13	344182	0.01%	51
HbA1c	rs115420434	1	158771748	C	T	0.024226	0.044756	0.0080456	2.65632e-08	344182	0.01%	31
HbA1c	rs2808454	1	207231751	T	A	0.54191	0.021458	0.0023131	1.75995e-20	344182	0.02%	86	smoking initiation;smoking initiation	36477530;36477530
HbA1c	rs75417300	1	224635958	C	A	0.18484	0.019326	0.0030711	3.12047e-10	344182	0.01%	40
HbA1c	rs4654378	1	29208859	G	A	0.5587	-0.013991	0.002317	1.557e-09	344182	0.01%	36
HbA1c	rs563437995	1	25833508	C	G	0.0079309	-0.15946	0.013591	8.84301e-32	344182	0.04%	138
HbA1c	rs61821293	1	208007277	G	T	0.22069	-0.017317	0.0027727	4.22639e-10	344182	0.01%	39
HbA1c	rs12133641	1	154428283	G	A	0.41039	-0.017034	0.0023353	3.00954e-13	344182	0.02%	53
HbA1c	rs587673553	1	149771954	T	C	0.094358	-0.027843	0.0040322	5.02111e-12	344182	0.01%	48
HbA1c	rs150065473	1	158359489	T	C	0.0080545	0.084904	0.013464	2.8624e-10	344182	0.01%	40
HbA1c	rs3768321	1	40035928	T	G	0.19687	0.025114	0.0028959	4.25207e-18	344182	0.02%	75
HbA1c	rs10863950	1	212351469	T	C	0.81299	0.016664	0.0029473	1.56769e-08	344182	0.01%	32
HbA1c	rs4443935	1	26875433	G	A	0.72444	-0.017166	0.0025702	2.41046e-11	344182	0.01%	45
HbA1c	rs116431876	1	168140612	T	C	0.04452	0.032292	0.0055925	7.73535e-09	344182	0.01%	33
HbA1c	rs72900998	1	51205760	C	T	0.089389	-0.037051	0.0040236	3.3335e-20	344182	0.02%	85
HbA1c	rs1078308	1	213705895	C	A	0.72736	-0.018364	0.0025917	1.38612e-12	344182	0.01%	50
HbA1c	rs1166698	1	78392446	A	G	0.21242	-0.018123	0.0028125	1.16869e-10	344182	0.01%	42
HbA1c	rs7513688	1	6652745	A	G	0.36059	0.018728	0.0024003	6.08415e-15	344182	0.02%	61
HbA1c	rs1975283	1	118142558	C	A	0.68548	-0.024612	0.0024853	4.06163e-23	344182	0.03%	98
HbA1c	rs857725	1	158607935	G	T	0.26689	0.080489	0.0025918	1e-200	344182	0.28%	964
HbA1c	rs863364	1	158551237	A	T	0.965344	0.040543	0.0062808	1.084e-10	344182	0.01%	42
HbA1c	rs12096473	1	248016894	T	C	0.070463	-0.032891	0.0045128	3.14485e-13	344182	0.02%	53
HbA1c	rs7528296	1	172381383	C	T	0.3863	-0.016576	0.0023709	2.7227e-12	344182	0.01%	49
HbA1c	rs340882	1	214145731	G	C	0.62158	0.035392	0.0023809	5.73852e-50	344182	0.06%	221
HbA1c	rs12117411	1	213952992	C	T	0.20872	-0.019427	0.0028455	8.67361e-12	344182	0.01%	47
HbA1c	rs2786487	1	42368339	C	G	0.55988	0.016275	0.0023147	2.05494e-12	344182	0.01%	49
HbA1c	rs3790455	1	156456301	T	C	0.65396	-0.013712	0.0024182	1.42551e-08	344182	0.01%	32
HbA1c	rs2487569	1	120442257	T	A	0.11067	0.022469	0.0036981	1.23589e-09	344182	0.01%	37
HbA1c	rs198325	1	150937405	T	C	0.22163	-0.027326	0.0027682	5.56801e-23	344182	0.03%	97
HbA1c	rs141820703	1	158337901	C	T	0.016953	0.056259	0.009178	8.80866e-10	344182	0.01%	38
HbA1c	rs76441438	1	214241196	A	G	0.024564	0.05703	0.0074584	2.073e-14	344182	0.02%	58
HbA1c	rs138055271	1	158589105	C	T	0.01313	-0.067986	0.010101	1.69512e-11	344182	0.01%	45
HbA1c	rs59810844	1	206626875	C	G	0.45549	-0.015892	0.0024055	3.93822e-11	344182	0.01%	44
HbA1c	rs3811444	1	248039451	T	C	0.3342	0.024573	0.0024337	5.7372e-24	344182	0.03%	102
HbA1c	rs7546390	1	203649423	C	T	0.905589	0.029908	0.0039796	5.69508e-14	344182	0.02%	56
HbA1c	rs112370229	1	20890677	T	G	0.15199	-0.017541	0.0031979	4.13409e-08	344182	0.01%	30
HbA1c	rs348330	1	229672955	A	G	0.63441	-0.021741	0.0023956	1.14051e-19	344182	0.02%	82
HbA1c	rs2375279	1	25541931	C	T	0.84866	-0.036327	0.0032107	1.13032e-29	344182	0.04%	128
HbA1c	rs785508	1	46527159	A	G	0.7022	0.020077	0.0025098	1.25458e-15	344182	0.02%	64
HbA1c	rs551720	1	53297142	T	A	0.63357	0.014717	0.0024008	8.8042e-10	344182	0.01%	38
HbA1c	rs183034862	2	169313518	T	C	0.025171	0.055736	0.0076235	2.65522e-13	344182	0.02%	53
HbA1c	rs72781680	2	24238928	T	C	0.13458	0.051614	0.0033798	1.2331e-52	344182	0.07%	233
HbA1c	rs11884397	2	23885388	A	G	0.078526	-0.025343	0.0042918	3.5324e-09	344182	0.01%	35
HbA1c	rs7606173	2	60725451	C	G	0.43094	-0.024284	0.0023193	1.19426e-25	344182	0.03%	110
HbA1c	rs13020237	2	26241772	G	A	0.18207	-0.016959	0.002974	1.18141e-08	344182	0.01%	33
HbA1c	rs111631066	2	127451514	A	G	0.015506	-0.070981	0.0096141	1.55096e-13	344182	0.02%	55
HbA1c	rs10184004	2	165508389	T	C	0.40709	-0.015153	0.0023412	9.68278e-11	344182	0.01%	42
HbA1c	rs573225	2	169757541	A	G	0.68156	0.097155	0.0024599	1e-200	344182	0.45%	1560
HbA1c	rs72835101	2	68917175	A	G	0.28328	-0.01478	0.0025512	6.90176e-09	344182	0.01%	34
HbA1c	rs73970001	2	169752890	T	G	0.01339	0.088297	0.0099969	1.02873e-18	344182	0.02%	78
HbA1c	rs3768883	2	225450369	T	G	0.1464	0.018173	0.0032588	2.45392e-08	344182	0.01%	31
HbA1c	rs6731171	2	202179011	A	T	0.6205	0.015371	0.0024139	1.92291e-10	344182	0.01%	41
HbA1c	rs650588	2	111940147	G	A	0.5811	-0.015717	0.0023348	1.68229e-11	344182	0.01%	45
HbA1c	rs7572278	2	8563029	A	T	0.20375	0.028755	0.0028578	8.18465e-24	344182	0.03%	101
HbA1c	rs116748035	2	169537003	A	G	0.02595	-0.058906	0.0076319	1.18141e-14	344182	0.02%	60
HbA1c	rs13025525	2	169708308	T	A	0.13734	0.053134	0.0033403	5.91289e-57	344182	0.07%	253
HbA1c	rs11531378	2	48283779	C	T	0.29984	0.021962	0.002528	3.72821e-18	344182	0.02%	75
HbA1c	rs6431381	2	234092825	G	C	0.18203	-0.018872	0.0029798	2.4037e-10	344182	0.01%	40
HbA1c	rs10929270	2	239105774	A	T	0.22222	-0.015655	0.0027727	1.64392e-08	344182	0.01%	32
HbA1c	rs838717	2	234296444	A	G	0.56555	0.016943	0.0023231	3.0311e-13	344182	0.02%	53
HbA1c	rs77981966	2	43777964	T	C	0.076555	-0.072641	0.0043376	6.32266e-63	344182	0.08%	280
HbA1c	rs79467716	2	169404334	A	G	0.014837	-0.059265	0.0094834	4.12629e-10	344182	0.01%	39
HbA1c	rs185207284	2	169681426	C	G	0.018507	0.063259	0.0086301	2.30515e-13	344182	0.02%	54
HbA1c	rs115478693	2	169701830	C	G	0.019181	0.049918	0.0087279	1.06999e-08	344182	0.01%	33
HbA1c	rs13009079	2	175261148	C	T	0.3222	0.03881	0.0024656	8.31764e-56	344182	0.07%	248
HbA1c	rs2009581	2	111807677	A	G	0.27505	0.014157	0.0025873	4.45769e-08	344182	0.01%	30
HbA1c	rs6736362	2	219115108	T	C	0.56194	0.016829	0.0023222	4.27366e-13	344182	0.02%	53
HbA1c	rs1399627	2	227083411	G	A	0.65291	0.022708	0.0024195	6.29506e-21	344182	0.03%	88
HbA1c	rs12712928	2	45192080	C	G	0.1701	0.029478	0.0030862	1.28351e-21	344182	0.03%	91
HbA1c	rs143869345	2	169708322	G	A	0.016943	0.076559	0.0091215	4.74788e-17	344182	0.02%	70
HbA1c	rs114691375	2	169813318	A	T	0.028017	0.044247	0.0073363	1.62881e-09	344182	0.01%	36
HbA1c	rs1260334	2	27748597	A	C	0.56638	0.02593	0.0023172	4.59833e-29	344182	0.04%	125
HbA1c	rs673548	2	21237544	A	G	0.20457	0.015947	0.0028501	2.20541e-08	344182	0.01%	31
HbA1c	rs4435501	2	96981369	C	A	0.10638	0.020927	0.0038192	4.26943e-08	344182	0.01%	30
HbA1c	rs2110942	2	37097009	C	T	0.43939	-0.016808	0.0023222	4.56247e-13	344182	0.02%	52
HbA1c	rs12497133	3	124921920	A	G	0.53317	0.017711	0.0023168	2.10523e-14	344182	0.02%	58
HbA1c	rs74598960	3	170493171	C	T	0.060459	-0.036474	0.0049681	2.113e-13	344182	0.02%	54
HbA1c	rs13063578	3	47087837	A	T	0.40027	0.020209	0.0023459	7.03072e-18	344182	0.02%	74
HbA1c	rs9826367	3	12294202	G	A	0.44872	-0.037227	0.0023124	2.72521e-58	344182	0.08%	259
HbA1c	rs6778400	3	12486249	G	A	0.088619	-0.02277	0.0041312	3.55828e-08	344182	0.01%	30
HbA1c	rs11708067	3	123065778	G	A	0.24549	-0.052352	0.0026704	1.56243e-85	344182	0.11%	384
HbA1c	rs11719915	3	186657705	G	A	0.69847	-0.018123	0.0025203	6.46547e-13	344182	0.02%	52
HbA1c	rs75631387	3	152402579	T	C	0.037212	-0.039768	0.0060931	6.72977e-11	344182	0.01%	43
HbA1c	rs4894797	3	171783546	A	G	0.57585	0.027921	0.0023302	4.46889e-33	344182	0.04%	144
HbA1c	rs2047564	3	177138752	T	C	0.13466	-0.020208	0.0033753	2.14092e-09	344182	0.01%	36
HbA1c	rs13072537	3	52896032	A	C	0.37486	0.014849	0.0023734	3.94321e-10	344182	0.01%	39
HbA1c	rs2887944	3	27758275	T	G	0.43476	0.013841	0.0023252	2.63888e-09	344182	0.01%	35
HbA1c	rs11130982	3	64728312	G	T	0.70908	0.016299	0.0025477	1.58241e-10	344182	0.01%	41
HbA1c	rs75367758	3	141102560	A	G	0.048302	-0.043834	0.0053682	3.21144e-16	344182	0.02%	67
HbA1c	rs4894769	3	171516306	A	T	0.43951	-0.019011	0.0023157	2.22331e-16	344182	0.02%	67
HbA1c	rs6785881	3	160153989	T	C	0.4812	-0.020748	0.0023043	2.18524e-19	344182	0.02%	81
HbA1c	rs2015708	3	195917964	T	C	0.1376	0.024686	0.0033425	1.5216e-13	344182	0.02%	55
HbA1c	rs73210009	3	195830276	A	G	0.4655	-0.01503	0.0023212	9.48855e-11	344182	0.01%	42
HbA1c	rs116656374	3	49413266	T	G	0.037792	0.037581	0.0060318	4.65522e-10	344182	0.01%	39
HbA1c	rs4678917	3	36965158	C	T	0.10432	-0.021698	0.0038148	1.2881e-08	344182	0.01%	32
HbA1c	rs13434265	3	196489422	T	C	0.41676	-0.022211	0.0023413	2.40492e-21	344182	0.03%	90
HbA1c	rs1354034	3	56849749	C	T	0.60126	0.014722	0.0023452	3.44437e-10	344182	0.01%	39
HbA1c	rs9840088	3	66442545	C	A	0.20035	-0.01669	0.0028919	7.8739e-09	344182	0.01%	33
HbA1c	rs2230929	3	49343175	A	G	0.17052	0.038201	0.0030588	8.76193e-36	344182	0.05%	156
HbA1c	rs76110651	3	152040390	C	A	0.10236	-0.024936	0.0037975	5.1606e-11	344182	0.01%	43
HbA1c	rs73061095	3	185516807	G	T	0.31462	0.021806	0.0024752	1.26009e-18	344182	0.02%	78
HbA1c	rs6790822	3	182611185	A	G	0.21704	-0.018407	0.0027966	4.64836e-11	344182	0.01%	43
HbA1c	rs2290480	3	171404478	A	C	0.21205	-0.016035	0.0028103	1.158e-08	344182	0.01%	33
HbA1c	rs7374197	3	129060011	G	A	0.54405	-0.013652	0.0023178	3.86928e-09	344182	0.01%	35
HbA1c	rs2608073	3	142653512	T	C	0.083422	-0.027784	0.0043108	1.1559e-10	344182	0.01%	42
HbA1c	rs12493136	3	152382453	A	G	0.16372	0.025016	0.0031178	1.0311e-15	344182	0.02%	64
HbA1c	rs6777684	3	187741842	G	A	0.60967	0.025899	0.0023666	7.22104e-28	344182	0.03%	120
HbA1c	rs6807945	3	138052754	T	C	0.83737	-0.025119	0.0031418	1.29867e-15	344182	0.02%	64
HbA1c	rs1496653	3	23454790	G	A	0.20435	-0.020469	0.0028495	6.80769e-13	344182	0.01%	52
HbA1c	rs2811466	3	129299265	A	G	0.10734	-0.023402	0.0037252	3.34611e-10	344182	0.01%	39
HbA1c	rs882834	3	170353397	A	C	0.14004	0.021964	0.0033113	3.29458e-11	344182	0.01%	44
HbA1c	rs1905505	3	170695426	A	G	0.28363	-0.041891	0.0025495	1.21143e-60	344182	0.08%	270
HbA1c	rs9994509	4	110827942	G	A	0.393	-0.019978	0.0023634	2.84774e-17	344182	0.02%	71
HbA1c	rs55881843	4	185716090	A	G	0.13875	-0.033428	0.0033421	1.50557e-23	344182	0.03%	100
HbA1c	rs559690216	4	144490482	T	C	0.45084	0.014951	0.0024271	7.284e-10	344182	0.01%	38
HbA1c	rs223473	4	103693621	T	C	0.48891	-0.016868	0.0022997	2.2228e-13	344182	0.02%	54
HbA1c	rs4689394	4	6291003	G	C	0.59864	0.017866	0.0023493	2.86088e-14	344182	0.02%	58
HbA1c	rs116429708	4	145171965	G	A	0.018522	-0.093153	0.0086854	7.82528e-27	344182	0.03%	115
HbA1c	rs9990955	4	52829450	T	C	0.28417	0.018717	0.0025495	2.11885e-13	344182	0.02%	54
HbA1c	rs2044341	4	144884690	C	T	0.68405	-0.052739	0.0024843	5.92379e-100	344182	0.13%	451
HbA1c	rs75636043	4	157805551	A	G	0.078182	-0.025428	0.0043178	3.88911e-09	344182	0.01%	35
HbA1c	rs34835465	4	146045768	C	T	0.070365	-0.033895	0.004518	6.29651e-14	344182	0.02%	56
HbA1c	rs6822523	4	18094554	C	T	0.22587	-0.015057	0.0027612	4.95176e-08	344182	0.01%	30
HbA1c	rs34811474	4	25408838	A	G	0.23194	-0.015915	0.0027221	5.02979e-09	344182	0.01%	34
HbA1c	rs17508261	4	106108902	C	T	0.12172	0.027856	0.0035205	2.53105e-15	344182	0.02%	63
HbA1c	rs1481012	4	89039082	G	A	0.11335	0.029316	0.0036311	6.85804e-16	344182	0.02%	65
HbA1c	rs13125518	4	154437863	G	A	0.45882	-0.013329	0.0023301	1.06439e-08	344182	0.01%	33
HbA1c	rs6844176	4	39366590	C	T	0.45591	0.012907	0.0023235	2.77639e-08	344182	0.01%	31
HbA1c	rs6840504	4	18205102	T	C	0.44293	0.016787	0.002322	4.85177e-13	344182	0.02%	52
HbA1c	rs2270927	5	75591710	G	C	0.093976	0.028576	0.00394	4.08978e-13	344182	0.02%	53
HbA1c	rs6893283	5	55296666	T	C	0.01453	-0.055934	0.0096166	6.01561e-09	344182	0.01%	34
HbA1c	rs469753	5	112293478	T	G	0.47556	0.013546	0.0023209	5.33261e-09	344182	0.01%	34
HbA1c	rs145381182	5	71877881	A	G	0.091245	0.02324	0.004056	1.00589e-08	344182	0.01%	33
HbA1c	rs17462893	5	95163437	G	A	0.10103	0.025851	0.0038198	1.31099e-11	344182	0.01%	46
HbA1c	rs17419291	5	87780432	C	T	0.087057	-0.024472	0.0040749	1.90748e-09	344182	0.01%	36
HbA1c	rs3857286	5	54863190	T	C	0.69536	-0.015367	0.002511	9.37713e-10	344182	0.01%	37
HbA1c	rs3733977	5	167957554	A	G	0.16702	0.017684	0.0030839	9.81228e-09	344182	0.01%	33
HbA1c	rs13167071	5	156373637	C	G	0.63991	0.020075	0.0023988	5.85194e-17	344182	0.02%	70
HbA1c	rs10053046	5	131821558	G	A	0.32572	0.017552	0.0024795	1.45646e-12	344182	0.01%	50
HbA1c	rs17250977	5	14753745	G	A	0.040078	0.032441	0.005866	3.19867e-08	344182	0.01%	31
HbA1c	rs6885132	5	14768092	G	C	0.099832	-0.034496	0.0038964	8.54083e-19	344182	0.02%	78
HbA1c	rs76549217	5	14768766	T	C	0.032152	0.045558	0.0065066	2.53046e-12	344182	0.01%	49
HbA1c	rs7720275	5	158246650	C	T	0.17005	0.023884	0.003062	6.21155e-15	344182	0.02%	61
HbA1c	rs2112347	5	75015242	G	T	0.359	-0.013905	0.002402	7.10183e-09	344182	0.01%	34	smoking behavior, body mass index;smoking behavior, body mass index	28443625;28443625
HbA1c	rs144489757	5	95694609	G	C	0.28384	-0.017819	0.0025544	3.04649e-12	344182	0.01%	49
HbA1c	rs56395926	5	34507418	A	G	0.22883	-0.016024	0.0027437	5.21231e-09	344182	0.01%	34
HbA1c	rs6878122	5	76427311	A	G	0.68018	-0.026825	0.0024668	1.53922e-27	344182	0.03%	118
HbA1c	rs35018839	5	154024044	G	A	0.094199	-0.022371	0.003979	1.88669e-08	344182	0.01%	32
HbA1c	rs35188965	5	1104938	T	C	0.58168	0.017745	0.00233	2.62301e-14	344182	0.02%	58
HbA1c	rs199607859	6	139835418	T	G	0.59426	-0.020633	0.0023477	1.51705e-18	344182	0.02%	77
HbA1c	rs2665357	6	160848167	C	A	0.51732	0.017707	0.0023023	1.46386e-14	344182	0.02%	59
HbA1c	rs9376091	6	135419636	T	C	0.26036	-0.042639	0.0026298	4.25402e-59	344182	0.08%	263
HbA1c	rs214055	6	25560264	T	C	0.1879	0.017669	0.0029465	2.01762e-09	344182	0.01%	36
HbA1c	rs9271657	6	32592582	C	T	0.21648	0.042906	0.0029163	5.57828e-49	344182	0.06%	216
HbA1c	rs241427	6	32804414	G	A	0.65817	0.01622	0.0024245	2.23666e-11	344182	0.01%	45
HbA1c	rs6922503	6	3362054	T	C	0.72242	-0.01635	0.0025722	2.068e-10	344182	0.01%	40
HbA1c	rs115806594	6	7143859	A	C	0.01574	-0.06724	0.00961	2.62301e-12	344182	0.01%	49
HbA1c	rs12525479	6	25700350	A	G	0.063476	0.026941	0.0047333	1.25771e-08	344182	0.01%	32
HbA1c	rs1008438	6	31783208	C	A	0.38448	0.032295	0.0023617	1.48559e-42	344182	0.05%	187
HbA1c	rs6929796	6	31522669	A	G	0.1635	-0.032986	0.003106	2.42661e-26	344182	0.03%	113
HbA1c	rs198851	6	26104632	G	T	0.8487	0.077267	0.0032063	3.31131e-128	344182	0.17%	581
HbA1c	rs17531978	6	26129392	C	T	0.12895	0.020861	0.0034339	1.24111e-09	344182	0.01%	37
HbA1c	rs1794588	6	28877773	G	A	0.42099	0.01379	0.0023309	3.2945e-09	344182	0.01%	35
HbA1c	rs1800562	6	26093141	A	G	0.078843	-0.12479	0.0042658	6.76083e-188	344182	0.25%	856
HbA1c	rs7755763	6	29933648	T	A	0.044223	0.035024	0.0055844	3.57363e-10	344182	0.01%	39
HbA1c	rs7766070	6	20686573	A	C	0.2633	0.04343	0.0026096	3.6425e-62	344182	0.08%	277
HbA1c	rs6934244	6	33024032	A	C	0.026471	0.041684	0.0075117	2.87217e-08	344182	0.01%	31
HbA1c	rs4713575	6	32627039	G	A	0.50028	0.03106	0.002372	3.6166e-39	344182	0.05%	171
HbA1c	rs9398642	6	121883200	T	C	0.14501	-0.019536	0.0032646	2.175e-09	344182	0.01%	36
HbA1c	rs148570357	6	109858629	T	C	0.29404	-0.022936	0.0025371	1.56892e-19	344182	0.02%	82
HbA1c	rs3130724	6	29118530	A	C	0.22401	0.029111	0.0027559	4.46375e-26	344182	0.03%	112
HbA1c	rs72986458	6	135019353	T	A	0.22642	0.018343	0.0028001	5.72796e-11	344182	0.01%	43
HbA1c	rs1591805	6	126717064	G	A	0.49602	0.018326	0.0023061	1.92044e-15	344182	0.02%	63
HbA1c	rs78588343	6	7249460	A	G	0.17915	-0.033422	0.0030008	8.34065e-29	344182	0.04%	124
HbA1c	rs2223621	6	20621238	C	T	0.60774	-0.013316	0.0023684	1.8876e-08	344182	0.01%	32
HbA1c	rs2294478	6	33098966	A	C	0.46171	-0.013225	0.0023054	9.68456e-09	344182	0.01%	33
HbA1c	rs998584	6	43757896	A	C	0.48165	0.023122	0.0023057	1.15611e-23	344182	0.03%	101	smoking behavior, BMI-adjusted waist circumference;smoking behavior, BMI-adjusted waist circumference;smoking behavior, BMI-adjusted waist circumference	28443625;28443625;28443625
HbA1c	rs72939920	6	110762453	T	A	0.23548	-0.028703	0.0027178	4.56562e-26	344182	0.03%	112
HbA1c	rs115607256	6	31459024	A	G	0.0081306	0.08591	0.012866	2.43669e-11	344182	0.01%	45
HbA1c	rs13193250	6	3470613	C	T	0.2602	0.015921	0.0026483	1.83502e-09	344182	0.01%	36
HbA1c	rs12201710	6	132142898	A	G	0.27646	0.014546	0.0025701	1.5189e-08	344182	0.01%	32
HbA1c	rs6920313	6	153402841	C	T	0.30591	0.016634	0.0024957	2.65216e-11	344182	0.01%	44
HbA1c	rs2294856	6	53158335	C	G	0.35487	0.016899	0.0024006	1.93241e-12	344182	0.01%	50
HbA1c	rs1131114	6	31235869	C	T	0.2651	0.031368	0.0026075	2.51015e-33	344182	0.04%	145
HbA1c	rs3748059	6	6900951	G	A	0.7984	-0.022106	0.0028799	1.64551e-14	344182	0.02%	59
HbA1c	rs9393415	6	23447436	C	T	0.2948	0.013913	0.0025447	4.56499e-08	344182	0.01%	30	smoking initiation;smoking initiation	36477530;36477530
HbA1c	rs6924805	6	18747705	T	G	0.58918	-0.013975	0.002342	2.41991e-09	344182	0.01%	36
HbA1c	rs13192435	6	7218337	C	T	0.025466	0.052237	0.0073026	8.49376e-13	344182	0.01%	51
HbA1c	rs73368485	6	8070685	T	G	0.079703	0.025461	0.004239	1.89902e-09	344182	0.01%	36
HbA1c	rs1005230	6	43736496	C	T	0.49701	0.016225	0.0022978	1.65615e-12	344182	0.01%	50
HbA1c	rs113120569	6	39037302	A	G	0.16856	0.01767	0.0030789	9.52555e-09	344182	0.01%	33
HbA1c	rs1050486	6	31324702	T	C	0.61461	0.024431	0.0025626	1.52475e-21	344182	0.03%	91
HbA1c	rs1171105	6	84240865	C	T	0.69515	0.014017	0.002554	4.06163e-08	344182	0.01%	30
HbA1c	rs262813	6	158700126	C	T	0.47833	0.013285	0.0023032	8.02343e-09	344182	0.01%	33
HbA1c	rs1004558	7	44240407	T	C	0.17898	0.10778	0.0029947	1e-200	344182	0.37%	1295
HbA1c	rs1708302	7	28198677	T	C	0.50097	-0.026447	0.0023004	1.38484e-30	344182	0.04%	132
HbA1c	rs10488532	7	92764489	T	C	0.108	-0.02118	0.003707	1.1081e-08	344182	0.01%	33
HbA1c	rs12531645	7	73023881	A	G	0.28489	0.017863	0.002546	2.28244e-12	344182	0.01%	49
HbA1c	rs6944090	7	50573140	C	T	0.24872	0.016608	0.0026629	4.46581e-10	344182	0.01%	39
HbA1c	rs11768656	7	44283661	T	C	0.035737	-0.039772	0.0061849	1.27388e-10	344182	0.01%	41
HbA1c	rs8176059	7	142651354	A	G	0.011311	-0.065071	0.010882	2.23532e-09	344182	0.01%	36
HbA1c	rs9642168	7	75643899	A	G	0.033503	0.034938	0.0063853	4.46139e-08	344182	0.01%	30
HbA1c	rs35474292	7	99988813	A	T	0.32736	0.018289	0.0025269	4.57088e-13	344182	0.02%	52
HbA1c	rs117370443	7	98975258	C	T	0.039128	0.055332	0.005947	1.35894e-20	344182	0.03%	87
HbA1c	rs12667932	7	123423923	A	G	0.080244	-0.046473	0.0042373	5.51823e-28	344182	0.03%	120
HbA1c	rs6968554	7	17287106	G	A	0.63637	0.014037	0.0023921	4.40646e-09	344182	0.01%	34
HbA1c	rs194505	7	89841307	A	G	0.54816	0.018038	0.0023101	5.82103e-15	344182	0.02%	61
HbA1c	rs6459737	7	156975136	A	G	0.34756	-0.017351	0.0024125	6.3944e-13	344182	0.02%	52
HbA1c	rs76323047	7	44185955	G	A	0.11843	0.049615	0.003566	5.42001e-44	344182	0.06%	194
HbA1c	rs836468	7	6436722	A	T	0.31109	-0.017654	0.0024851	1.21731e-12	344182	0.01%	50
HbA1c	rs117031158	7	44189190	A	G	0.011475	-0.063689	0.011193	1.26949e-08	344182	0.01%	32
HbA1c	rs60238952	7	1914350	G	A	0.21923	-0.016674	0.0027918	2.3362e-09	344182	0.01%	36
HbA1c	rs17138703	7	18201223	G	A	0.21349	-0.016386	0.0028049	5.16309e-09	344182	0.01%	34
HbA1c	rs34865291	7	43864079	G	A	0.058905	0.03167	0.0049992	2.374e-10	344182	0.01%	40
HbA1c	rs138917529	7	44235694	T	A	0.015078	-0.11709	0.0096456	6.665e-34	344182	0.04%	147
HbA1c	rs307009	7	44527685	C	T	0.951685	-0.029931	0.0054372	3.69828e-08	344182	0.01%	30
HbA1c	rs17168486	7	14898282	T	C	0.17349	0.029302	0.0030496	7.42164e-22	344182	0.03%	92
HbA1c	rs3211821	7	80278563	G	A	0.56183	-0.015655	0.0023254	1.67764e-11	344182	0.01%	45
HbA1c	rs6953344	7	69789374	G	A	0.24663	0.018762	0.0026711	2.16123e-12	344182	0.01%	49
HbA1c	rs10487796	7	15063430	A	T	0.45053	-0.027095	0.0023097	8.9929e-32	344182	0.04%	138
HbA1c	rs11540050	7	44240664	T	G	0.050091	-0.04317	0.0052888	3.29155e-16	344182	0.02%	67
HbA1c	rs35722851	7	130434500	C	T	0.49417	-0.013045	0.0023028	1.47459e-08	344182	0.01%	32
HbA1c	rs2572011	7	99487071	T	C	0.45963	-0.012631	0.0023049	4.25461e-08	344182	0.01%	30
HbA1c	rs2460421	7	65491123	T	A	0.5018	-0.01655	0.0022966	5.76235e-13	344182	0.02%	52
HbA1c	rs4279506	7	23512896	C	G	0.37417	-0.013578	0.0023976	1.48898e-08	344182	0.01%	32
HbA1c	rs77020674	7	44227979	A	C	0.027413	-0.040327	0.0072787	3.02009e-08	344182	0.01%	31
HbA1c	rs2060985	8	131024701	G	A	0.53737	-0.018067	0.0023068	4.8217e-15	344182	0.02%	61
HbA1c	rs3757971	8	145545949	C	T	0.37959	0.019311	0.0023651	3.22255e-16	344182	0.02%	67
HbA1c	rs28601761	8	126500031	G	C	0.41944	0.023255	0.0023576	6.01728e-23	344182	0.03%	97
HbA1c	rs56267269	8	42399667	T	C	0.58827	-0.036443	0.0023378	9.05941e-55	344182	0.07%	243
HbA1c	rs13266634	8	118184783	T	C	0.31097	-0.056182	0.0024821	2.36048e-113	344182	0.15%	512
HbA1c	rs636089	8	103077790	C	T	0.3857	0.014067	0.0023682	2.85522e-09	344182	0.01%	35
HbA1c	rs1467378	8	116982135	G	A	0.099815	0.021141	0.0038365	3.57989e-08	344182	0.01%	30
HbA1c	rs62523081	8	95946160	A	G	0.36213	0.013864	0.0023953	7.13083e-09	344182	0.01%	34
HbA1c	rs184152075	8	41504317	A	G	0.020769	-0.051756	0.0082543	3.61127e-10	344182	0.01%	39
HbA1c	rs10092989	8	41665510	T	G	0.16441	0.018281	0.0031414	5.91793e-09	344182	0.01%	34
HbA1c	rs28708563	8	59407808	A	G	0.041492	0.032618	0.0058334	2.25258e-08	344182	0.01%	31
HbA1c	rs34664882	8	41543675	A	G	0.034591	-0.14508	0.0062861	9.22571e-118	344182	0.15%	533
HbA1c	rs117826678	8	41634821	G	A	0.03752	-0.036684	0.0064315	1.17249e-08	344182	0.01%	33
HbA1c	rs2737263	8	116667539	T	G	0.28427	-0.023136	0.0025494	1.14156e-19	344182	0.02%	82
HbA1c	rs4737010	8	41630447	A	G	0.22802	0.079111	0.0027429	1.03753e-182	344182	0.24%	832
HbA1c	rs113440580	8	48967107	T	C	0.0091991	-0.072373	0.012475	6.58886e-09	344182	0.01%	34
HbA1c	rs112601576	8	41537910	T	C	0.24726	0.026249	0.0027089	3.3597e-22	344182	0.03%	94
HbA1c	rs192095068	8	23404129	A	G	0.17073	-0.019893	0.0031066	1.5224e-10	344182	0.01%	41
HbA1c	rs7820334	8	10573702	T	C	0.31109	-0.0216	0.0024945	4.78189e-18	344182	0.02%	75
HbA1c	rs1560980	9	124093997	C	G	0.041462	0.046809	0.0057714	5.06058e-16	344182	0.02%	66
HbA1c	rs7047279	9	97249230	C	T	0.56787	-0.0183	0.0023317	4.22085e-15	344182	0.02%	62
HbA1c	rs1967604	9	110530324	G	A	0.7125	-0.030854	0.0025507	1.12668e-33	344182	0.04%	146
HbA1c	rs10811660	9	22134068	A	G	0.17332	-0.053157	0.0030372	1.47911e-68	344182	0.09%	306
HbA1c	rs28378473	9	139245460	C	T	0.73366	0.034402	0.0026115	1.27468e-39	344182	0.05%	174
HbA1c	rs11145347	9	79846516	C	T	0.19635	0.035406	0.0028898	1.66112e-34	344182	0.04%	150
HbA1c	rs2005079	9	131942573	A	G	0.66523	0.020237	0.0024381	1.04112e-16	344182	0.02%	69
HbA1c	rs7030248	9	136155359	A	G	0.34219	-0.016169	0.002431	2.91474e-11	344182	0.01%	44
HbA1c	rs113809617	9	140100317	G	C	0.13158	-0.043287	0.0034141	7.88315e-37	344182	0.05%	161
HbA1c	rs10758593	9	4292083	A	G	0.39685	0.015916	0.002345	1.14683e-11	344182	0.01%	46
HbA1c	rs57140227	9	125614617	C	T	0.14532	-0.020638	0.0032746	2.9344e-10	344182	0.01%	40
HbA1c	rs634454	9	110913154	G	T	0.78911	0.022876	0.0029145	4.21405e-15	344182	0.02%	62
HbA1c	rs3731249	9	21970916	T	C	0.026932	-0.042163	0.0070927	2.77383e-09	344182	0.01%	35
HbA1c	rs61750929	9	91495135	T	C	0.055145	-0.10256	0.0050459	8.58618e-92	344182	0.12%	413
HbA1c	rs2236496	9	4844265	C	T	0.20804	-0.026914	0.0028384	2.50957e-21	344182	0.03%	90
HbA1c	rs12555274	9	22136440	C	G	0.2513	0.026979	0.0026619	3.88687e-24	344182	0.03%	103
HbA1c	rs550057	9	136146597	T	C	0.25461	0.048128	0.0026448	5.87219e-74	344182	0.10%	331
HbA1c	rs60757417	9	135864436	G	C	0.060381	0.046515	0.0048759	1.44046e-21	344182	0.03%	91
HbA1c	rs184935998	10	71069006	T	C	0.042523	0.047724	0.0058874	5.24807e-16	344182	0.02%	66
HbA1c	rs2068888	10	94839642	A	G	0.44852	-0.017129	0.0023101	1.21899e-13	344182	0.02%	55
HbA1c	rs11191561	10	104869531	G	C	0.14993	0.018059	0.00323	2.25918e-08	344182	0.01%	31
HbA1c	rs1381931	10	71363859	A	C	0.26828	-0.017634	0.0025945	1.073e-11	344182	0.01%	46
HbA1c	rs11597148	10	70129138	T	G	0.1865	0.019054	0.0030169	2.6942e-10	344182	0.01%	40
HbA1c	rs10509312	10	71181770	T	C	0.18939	0.025505	0.0029391	4.05229e-18	344182	0.02%	75
HbA1c	rs942796	10	80967220	T	C	0.4365	0.015355	0.0023286	4.29339e-11	344182	0.01%	43
HbA1c	rs75048187	10	71066199	G	A	0.012554	0.09035	0.010394	3.55059e-18	344182	0.02%	76
HbA1c	rs7912524	10	71098295	A	T	0.51147	-0.083861	0.002299	1e-200	344182	0.39%	1331
HbA1c	rs76124111	10	71104165	A	G	0.069239	0.057979	0.0046007	2.09411e-36	344182	0.05%	159
HbA1c	rs11195508	10	113046379	G	C	0.14979	-0.017697	0.0032297	4.26648e-08	344182	0.01%	30
HbA1c	rs34872471	10	114754071	C	T	0.29127	0.071855	0.0025304	3.5156e-177	344182	0.23%	806
HbA1c	rs137936874	10	71215107	T	G	0.024714	-0.1864	0.0074784	5.26017e-137	344182	0.18%	621
HbA1c	rs3780962	10	17193346	G	A	0.53228	0.014323	0.0023101	5.65249e-10	344182	0.01%	38
HbA1c	rs61850681	10	50248924	A	G	0.23828	-0.03357	0.0027103	3.15791e-35	344182	0.04%	153
HbA1c	rs10995554	10	65295110	G	A	0.35098	0.015977	0.0024142	3.64418e-11	344182	0.01%	44
HbA1c	rs72807721	10	71115857	T	C	0.020941	0.062709	0.0080137	5.08042e-15	344182	0.02%	61
HbA1c	rs78565860	10	71300910	C	T	0.047077	-0.072873	0.0054241	3.85301e-41	344182	0.05%	181
HbA1c	rs10885397	10	114711883	A	G	0.15263	-0.01879	0.0032242	5.61436e-09	344182	0.01%	34
HbA1c	rs7923837	10	94481917	A	G	0.38031	-0.028993	0.0023669	1.72902e-34	344182	0.04%	150
HbA1c	rs11257655	10	12307894	T	C	0.20825	0.036283	0.0028324	1.4713e-37	344182	0.05%	164
HbA1c	rs3847378	10	26519952	G	A	0.26423	-0.017141	0.0026119	5.28689e-11	344182	0.01%	43
HbA1c	rs77990236	10	70808661	A	C	0.018469	-0.10439	0.0086797	2.60615e-33	344182	0.04%	145
HbA1c	rs34878143	10	70830526	C	T	0.024478	-0.059498	0.0074814	1.82894e-15	344182	0.02%	63
HbA1c	rs7918272	10	71001110	G	C	0.48755	0.059325	0.0023128	5.64937e-145	344182	0.19%	658
HbA1c	rs2453265	10	71458794	A	C	0.45819	0.012986	0.0023148	2.02731e-08	344182	0.01%	31
HbA1c	rs142601088	10	70730440	T	G	0.028918	-0.10171	0.0069205	7.01617e-49	344182	0.06%	216
HbA1c	rs117229942	10	114737777	T	C	0.0087348	-0.092114	0.012525	1.92132e-13	344182	0.02%	54
HbA1c	rs7904973	10	124693587	T	G	0.57595	0.013795	0.002325	2.97091e-09	344182	0.01%	35
HbA1c	rs7076989	10	3137472	G	A	0.3404	-0.014123	0.0024453	7.67114e-09	344182	0.01%	33
HbA1c	rs12775642	10	121712667	A	G	0.32254	0.014182	0.0025011	1.4264e-08	344182	0.01%	32
HbA1c	rs701848	10	89726745	C	T	0.39026	-0.01792	0.0023623	3.31131e-14	344182	0.02%	58
HbA1c	rs7077479	10	79664904	A	C	0.33125	0.018697	0.0024813	4.89103e-14	344182	0.02%	57
HbA1c	rs10736269	10	120422764	C	T	0.47184	-0.014467	0.0023203	4.53169e-10	344182	0.01%	39
HbA1c	rs138555289	10	71242308	T	C	0.0078239	-0.12108	0.013748	1.29271e-18	344182	0.02%	78
HbA1c	rs10998715	10	71082700	A	G	0.02632	-0.042587	0.0071597	2.71469e-09	344182	0.01%	35
HbA1c	rs6480398	10	71086822	G	A	0.903616	0.1886	0.0040474	1e-200	344182	0.63%	2171
HbA1c	rs10501320	11	47293799	C	G	0.26434	-0.026928	0.0026053	4.89779e-25	344182	0.03%	107
HbA1c	rs689419	11	75926967	G	T	0.78211	0.016894	0.002801	1.62641e-09	344182	0.01%	36
HbA1c	rs11234658	11	86156848	G	A	0.32089	-0.014385	0.0024634	5.24228e-09	344182	0.01%	34
HbA1c	rs56271783	11	64004723	C	G	0.045633	0.042757	0.005563	1.52265e-14	344182	0.02%	59
HbA1c	rs76684833	11	68957933	C	A	0.017942	-0.050251	0.0087917	1.0927e-08	344182	0.01%	33
HbA1c	rs10766310	11	2738659	A	G	0.4148	0.014588	0.0023379	4.38632e-10	344182	0.01%	39
HbA1c	rs4980325	11	234451	T	G	0.54472	0.029036	0.0023069	2.54742e-36	344182	0.05%	158
HbA1c	rs4930011	11	2856658	G	C	0.39011	0.027854	0.0023635	4.71954e-32	344182	0.04%	139
HbA1c	rs73418613	11	14790516	A	G	0.04782	0.043819	0.00539	4.31618e-16	344182	0.02%	66
HbA1c	rs11604717	11	26180662	G	T	0.06733	0.025577	0.0046414	3.57998e-08	344182	0.01%	30
HbA1c	rs11605368	11	9825998	T	G	0.6453	0.018456	0.0024151	2.14487e-14	344182	0.02%	58
HbA1c	rs10160667	11	10426578	A	G	0.949088	-0.034168	0.0052624	8.43141e-11	344182	0.01%	42
HbA1c	rs757110	11	17418477	A	C	0.64072	-0.022128	0.0023955	2.54273e-20	344182	0.02%	85
HbA1c	rs79057673	11	10478269	C	G	0.02081	0.049014	0.0081213	1.58921e-09	344182	0.01%	36
HbA1c	rs4755309	11	45207183	T	G	0.11369	-0.025271	0.0036183	2.8688e-12	344182	0.01%	49
HbA1c	rs11530658	11	100477031	G	A	0.099432	-0.056929	0.0038488	1.72942e-49	344182	0.06%	219
HbA1c	rs1508615	11	92816562	C	T	0.48498	-0.017319	0.0023017	5.31496e-14	344182	0.02%	57
HbA1c	rs11602873	11	72460762	T	A	0.15759	-0.03502	0.003153	1.1749e-28	344182	0.04%	123
HbA1c	rs174549	11	61571382	A	G	0.30997	-0.02477	0.0024843	2.06443e-23	344182	0.03%	99
HbA1c	rs1152619	11	65255589	A	C	0.27321	0.017844	0.0025875	5.34934e-12	344182	0.01%	48
HbA1c	rs4910498	11	9765503	T	A	0.64326	-0.033148	0.0024009	2.40215e-43	344182	0.06%	191
HbA1c	rs55911137	11	69456000	C	G	0.025282	-0.050074	0.007395	1.27732e-11	344182	0.01%	46
HbA1c	rs1783596	11	72946020	T	C	0.54447	0.019078	0.0023083	1.40217e-16	344182	0.02%	68
HbA1c	rs11564725	11	2177369	T	C	0.23542	0.025469	0.0027264	9.53674e-21	344182	0.03%	87
HbA1c	rs72883124	11	5215325	T	C	0.14728	-0.018428	0.0033007	2.36663e-08	344182	0.01%	31
HbA1c	rs2168101	11	8255408	A	C	0.3109	-0.01638	0.0025589	1.54412e-10	344182	0.01%	41
HbA1c	rs6589939	11	122518525	G	A	0.37974	0.016538	0.0023692	2.94849e-12	344182	0.01%	49
HbA1c	rs3819510	11	2528733	G	C	0.77983	0.01617	0.0028042	8.10774e-09	344182	0.01%	33
HbA1c	rs10840426	11	10507553	C	G	0.912764	-0.040021	0.0040833	1.1197e-22	344182	0.03%	96
HbA1c	rs117351529	11	16359555	C	T	0.081596	0.028888	0.0042198	7.61377e-12	344182	0.01%	47
HbA1c	rs10047488	11	34782972	C	G	0.081739	0.026168	0.0042338	6.38587e-10	344182	0.01%	38
HbA1c	rs2256187	11	77919768	A	G	0.15515	-0.021509	0.0031724	1.20282e-11	344182	0.01%	46
HbA1c	rs2164123	11	54959576	C	T	0.8802	0.020847	0.0035603	4.76497e-09	344182	0.01%	34
HbA1c	rs10830963	11	92708710	G	C	0.27517	0.06444	0.002568	7.78037e-139	344182	0.18%	630
HbA1c	rs3802885	11	119032689	C	A	0.075102	-0.030546	0.0043768	2.97577e-12	344182	0.01%	49
HbA1c	rs459547	12	118734094	A	G	0.29052	0.022036	0.00254	4.13333e-18	344182	0.02%	75
HbA1c	rs2258238	12	66221060	T	A	0.10482	0.03237	0.0037649	8.1508e-18	344182	0.02%	74
HbA1c	rs4763578	12	10861308	T	C	0.27776	-0.014414	0.0025724	2.10179e-08	344182	0.01%	31
HbA1c	rs7962680	12	32475311	G	A	0.20769	-0.015839	0.0028389	2.41908e-08	344182	0.01%	31
HbA1c	rs7488780	12	20579392	C	G	0.20457	-0.016827	0.0028613	4.08131e-09	344182	0.01%	35
HbA1c	rs1047912	12	51138862	T	C	0.30327	0.022461	0.0024975	2.40436e-19	344182	0.02%	81
HbA1c	rs4760278	12	57771153	A	C	0.22674	-0.019026	0.0027445	4.1419e-12	344182	0.01%	48
HbA1c	rs12319419	12	54420776	C	G	0.36334	-0.014073	0.0023947	4.1863e-09	344182	0.01%	35
HbA1c	rs7309882	12	49117367	T	G	0.36983	-0.021484	0.0024209	7.07946e-19	344182	0.02%	79
HbA1c	rs35979828	12	54685880	T	C	0.069041	-0.029643	0.0045266	5.81969e-11	344182	0.01%	43
HbA1c	rs10849001	12	4289941	C	A	0.85044	-0.01848	0.0032346	1.10979e-08	344182	0.01%	33
HbA1c	rs74862545	12	4365572	T	C	0.023552	-0.046937	0.0077821	1.6275e-09	344182	0.01%	36
HbA1c	rs2066827	12	12871099	G	T	0.23223	0.016276	0.0027178	2.11661e-09	344182	0.01%	36
HbA1c	rs562025318	12	27789239	A	C	0.53944	-0.013994	0.0024021	5.69718e-09	344182	0.01%	34
HbA1c	rs79755767	12	54698408	A	G	0.099979	-0.035998	0.0038651	1.24194e-20	344182	0.03%	87
HbA1c	rs6580661	12	48615118	T	A	0.22791	0.033564	0.0027665	7.2527e-34	344182	0.04%	147
HbA1c	rs3217907	12	4406836	A	C	0.35251	0.016256	0.0024405	2.72207e-11	344182	0.01%	44
HbA1c	rs704168	12	21889330	G	A	0.18402	-0.018179	0.002973	9.69617e-10	344182	0.01%	37
HbA1c	rs10492373	12	27959998	A	G	0.19632	-0.026163	0.0028874	1.29539e-19	344182	0.02%	82
HbA1c	rs7974748	12	71461830	G	T	0.46013	-0.012697	0.0023157	4.17946e-08	344182	0.01%	30
HbA1c	rs79621919	12	97860592	A	G	0.058567	-0.038664	0.0048973	2.91139e-15	344182	0.02%	62
HbA1c	rs75482067	12	123284472	A	G	0.035216	0.040122	0.0063992	3.61643e-10	344182	0.01%	39
HbA1c	rs12819124	12	48409054	A	C	0.47159	-0.06184	0.0023052	2.34423e-158	344182	0.21%	720
HbA1c	rs117071905	12	48500368	A	G	0.010505	0.077192	0.011484	1.79887e-11	344182	0.01%	45
HbA1c	rs73226260	12	121380541	A	G	0.034445	-0.042416	0.0063903	3.19374e-11	344182	0.01%	44
HbA1c	rs7310615	12	111865049	G	C	0.51806	0.02857	0.0023159	5.86949e-35	344182	0.04%	152
HbA1c	rs7306544	12	132439381	C	T	0.10363	0.02167	0.0037773	9.64939e-09	344182	0.01%	33
HbA1c	rs117473279	12	48212937	A	G	0.015093	-0.06972	0.0098425	1.40702e-12	344182	0.01%	50
HbA1c	rs1126930	12	49399132	C	G	0.036087	-0.051412	0.006164	7.40628e-17	344182	0.02%	70
HbA1c	rs2137537	12	71113087	C	T	0.54604	0.013275	0.0023172	1.01291e-08	344182	0.01%	33
HbA1c	rs55722209	12	95860097	T	A	0.42647	-0.014759	0.0023277	2.2885e-10	344182	0.01%	40
HbA1c	rs3217860	12	4399050	G	A	0.24709	0.024964	0.0026797	1.21423e-20	344182	0.03%	87
HbA1c	rs76895963	12	4384844	G	T	0.021026	-0.18893	0.0088338	2.06063e-101	344182	0.13%	457
HbA1c	rs1154514	12	122374888	T	C	0.49397	0.012883	0.0022966	2.03081e-08	344182	0.01%	31
HbA1c	rs147730268	12	123024476	T	G	0.088589	-0.027039	0.0041381	6.40619e-11	344182	0.01%	43
HbA1c	rs9532679	13	41522338	C	A	0.15077	-0.018754	0.003244	7.42181e-09	344182	0.01%	33
HbA1c	rs7329468	13	114599851	T	C	0.21772	-0.037986	0.0028165	1.91205e-41	344182	0.05%	182
HbA1c	rs576674	13	33554302	A	G	0.83275	-0.032244	0.0030783	1.13868e-25	344182	0.03%	110
HbA1c	rs6602913	13	114544125	C	A	0.36723	0.035616	0.0023896	3.21144e-50	344182	0.06%	222
HbA1c	rs9551902	13	30954572	T	G	0.32981	-0.015136	0.002483	1.09021e-09	344182	0.01%	37
HbA1c	rs79891016	13	110415979	A	G	0.05426	-0.028701	0.0050994	1.8215e-08	344182	0.01%	32
HbA1c	rs61966683	13	114574021	T	C	0.31259	-0.017517	0.0025569	7.35021e-12	344182	0.01%	47
HbA1c	rs1327315	13	80708732	T	C	0.28901	-0.01989	0.0025467	5.72269e-15	344182	0.02%	61
HbA1c	rs11620577	13	113305015	T	C	0.24344	0.015836	0.0026793	3.41547e-09	344182	0.01%	35
HbA1c	rs368865	13	113479820	G	A	0.72505	0.028038	0.0025705	1.07177e-27	344182	0.03%	119
HbA1c	rs9527141	13	33725687	T	C	0.22529	-0.015425	0.0027541	2.13359e-08	344182	0.01%	31
HbA1c	rs4769580	13	28461687	A	T	0.21926	0.033192	0.0027988	1.94984e-32	344182	0.04%	141
HbA1c	rs12876143	13	113366291	C	T	0.088704	0.082102	0.0040431	1.26328e-91	344182	0.12%	412
HbA1c	rs7151822	14	38810697	C	T	0.24754	-0.0243	0.002672	9.55652e-20	344182	0.02%	83
HbA1c	rs9323450	14	64927967	G	A	0.34479	0.01372	0.0024283	1.6038e-08	344182	0.01%	32
HbA1c	rs8013143	14	23494277	G	A	0.27825	0.020523	0.0025663	1.27438e-15	344182	0.02%	64
HbA1c	rs12147688	14	20939589	T	G	0.25723	0.02148	0.0026438	4.49883e-16	344182	0.02%	66
HbA1c	rs11851199	14	65256188	G	A	0.073996	-0.031339	0.0044171	1.29628e-12	344182	0.01%	50
HbA1c	rs2285005	14	65272857	A	G	0.34004	0.026928	0.0024297	1.53497e-28	344182	0.04%	123
HbA1c	rs72681698	14	51207741	C	T	0.011004	-0.07363	0.011011	2.28349e-11	344182	0.01%	45
HbA1c	rs112635299	14	94838142	T	G	0.021067	-0.048947	0.0080143	1.01309e-09	344182	0.01%	37
HbA1c	rs9324022	14	101172443	C	T	0.20869	0.024219	0.0028978	6.42244e-17	344182	0.02%	70
HbA1c	rs17122779	14	23289056	G	A	0.2295	0.015428	0.0027348	1.6869e-08	344182	0.01%	32
HbA1c	rs12878001	14	64239629	G	T	0.15982	0.023021	0.0031481	2.62603e-13	344182	0.02%	53
HbA1c	rs1535464	14	100793431	A	G	0.24787	-0.021016	0.0026654	3.16082e-15	344182	0.02%	62
HbA1c	rs7159714	14	74241158	G	A	0.024595	-0.044931	0.0074682	1.78599e-09	344182	0.01%	36
HbA1c	rs35889227	14	90055468	T	G	0.63027	-0.022299	0.0023869	9.49292e-21	344182	0.03%	87
HbA1c	rs34715063	15	38873115	C	T	0.1297	0.0215	0.0034399	4.1045e-10	344182	0.01%	39
HbA1c	rs28526689	15	41927330	A	G	0.34401	0.014985	0.0024238	6.32397e-10	344182	0.01%	38
HbA1c	rs62019188	15	90645265	A	G	0.57936	-0.014025	0.0023359	1.9281e-09	344182	0.01%	36
HbA1c	rs2444244	15	43824751	C	T	0.097972	-0.023015	0.0038672	2.66122e-09	344182	0.01%	35
HbA1c	rs1550026	15	65705116	T	A	0.40767	0.021458	0.0023481	6.37382e-20	344182	0.02%	84
HbA1c	rs6495171	15	75665623	G	A	0.8766	0.019654	0.0034968	1.9034e-08	344182	0.01%	32
HbA1c	rs75886457	15	78597701	A	G	0.11121	-0.022016	0.0036683	1.9538e-09	344182	0.01%	36
HbA1c	rs4516170	15	52586923	C	T	0.04993	-0.048187	0.0052755	6.63285e-20	344182	0.02%	83
HbA1c	rs28521367	15	51945025	T	C	0.20722	0.015866	0.0028482	2.54238e-08	344182	0.01%	31
HbA1c	rs1866476	15	90428543	C	T	0.73156	-0.020924	0.0025971	7.86321e-16	344182	0.02%	65
HbA1c	rs11073516	15	86285227	C	G	0.24126	-0.019597	0.002714	5.17965e-13	344182	0.02%	52
HbA1c	rs59153558	15	77806770	G	A	0.72008	0.029565	0.0025655	1.01181e-30	344182	0.04%	133
HbA1c	rs35591	16	16141810	G	C	0.23318	0.020181	0.0027148	1.05974e-13	344182	0.02%	55
HbA1c	rs8050500	16	31404571	C	T	0.44602	-0.026632	0.0023132	1.14578e-30	344182	0.04%	133
HbA1c	rs1121980	16	53809247	A	G	0.42204	0.021613	0.0023272	1.59294e-20	344182	0.03%	86
HbA1c	rs74685815	16	88896775	T	C	0.027485	-0.06182	0.0072198	1.10866e-17	344182	0.02%	73
HbA1c	rs7195055	16	88816310	T	C	0.015239	-0.058039	0.0096554	1.84561e-09	344182	0.01%	36
HbA1c	rs551118	16	88856084	G	C	0.57809	0.056644	0.002364	9.03649e-127	344182	0.17%	574
HbA1c	rs72811487	16	88788060	A	G	0.035128	-0.057263	0.0062369	4.28055e-20	344182	0.02%	84
HbA1c	rs35158985	16	68796746	G	A	0.30751	0.023613	0.002494	2.8655e-21	344182	0.03%	90
HbA1c	rs41278174	16	16259596	A	G	0.027208	0.048202	0.0070596	8.63575e-12	344182	0.01%	47
HbA1c	rs112949644	16	4236887	C	T	0.14979	0.018892	0.0032329	5.11588e-09	344182	0.01%	34
HbA1c	rs504348	16	16043174	G	C	0.82901	0.020255	0.0030761	4.56667e-11	344182	0.01%	43
HbA1c	rs9302377	16	18788569	T	C	0.47986	0.017188	0.0024337	1.63983e-12	344182	0.01%	50
HbA1c	rs11861958	16	89048815	C	G	0.34449	0.01603	0.0024295	4.16773e-11	344182	0.01%	44
HbA1c	rs2927320	16	81520932	G	A	0.56268	-0.015228	0.0023283	6.14894e-11	344182	0.01%	43
HbA1c	rs4451969	16	11383519	C	T	0.6709	-0.020629	0.002448	3.56369e-17	344182	0.02%	71
HbA1c	rs241916	16	33616741	T	C	0.933514	-0.028878	0.0050777	1.2928e-08	344182	0.01%	32
HbA1c	rs2858010	16	289694	C	T	0.33907	-0.025004	0.0024381	1.1246e-24	344182	0.03%	105
HbA1c	rs181206	16	28513403	G	A	0.33431	0.024519	0.0024492	1.37278e-23	344182	0.03%	100
HbA1c	rs35675346	16	30936081	A	G	0.23965	0.023446	0.0026939	3.23743e-18	344182	0.02%	76
HbA1c	rs12051532	16	11379316	T	C	0.51722	-0.013031	0.0023081	1.64581e-08	344182	0.01%	32
HbA1c	rs72802365	16	75246035	C	G	0.07859	-0.028646	0.004286	2.33453e-11	344182	0.01%	45
HbA1c	rs247826	16	84582965	T	C	0.22303	0.027386	0.0027688	4.58564e-23	344182	0.03%	98
HbA1c	rs568983768	16	88777054	A	C	0.010054	0.084473	0.011876	1.14025e-12	344182	0.01%	51
HbA1c	rs181124493	16	88813848	T	C	0.021686	0.055299	0.007994	4.60469e-12	344182	0.01%	48
HbA1c	rs11076727	16	88916934	T	G	0.32824	-0.014107	0.0024685	1.09951e-08	344182	0.01%	33
HbA1c	rs28847895	17	27172520	C	T	0.20315	-0.034759	0.0028529	3.84415e-34	344182	0.04%	148
HbA1c	rs646123	17	40720632	A	G	0.28683	0.015739	0.002541	5.87151e-10	344182	0.01%	38
HbA1c	rs371227803	17	61964100	T	C	0.26988	-0.016473	0.0026963	1.00159e-09	344182	0.01%	37
HbA1c	rs77542162	17	67081278	G	A	0.022976	-0.048243	0.0076781	3.32177e-10	344182	0.01%	39
HbA1c	rs75821240	17	7381170	T	C	0.011968	-0.065235	0.01074	1.24879e-09	344182	0.01%	37
HbA1c	rs10908278	17	36099952	A	T	0.51534	-0.018205	0.0023128	3.52128e-15	344182	0.02%	62
HbA1c	rs7222851	17	45592169	C	T	0.51233	-0.015571	0.002304	1.39894e-11	344182	0.01%	46
HbA1c	rs55869205	17	80626733	A	G	0.2114	-0.015937	0.0029016	3.96342e-08	344182	0.01%	30
HbA1c	rs55689310	17	80928531	A	G	0.017598	0.052075	0.0093483	2.54167e-08	344182	0.01%	31
HbA1c	rs7209791	17	80986323	T	C	0.25065	-0.02012	0.0026686	4.73151e-14	344182	0.02%	57
HbA1c	rs75503064	17	67897284	A	G	0.078851	-0.027191	0.0042959	2.46241e-10	344182	0.01%	40
HbA1c	rs9903102	17	80576624	C	A	0.1413	-0.023059	0.0032952	2.60256e-12	344182	0.01%	49
HbA1c	rs2244566	17	80643366	C	A	0.84412	-0.019767	0.0031981	6.37955e-10	344182	0.01%	38
HbA1c	rs4480845	17	1958609	C	T	0.64104	-0.019835	0.0024141	2.1062e-16	344182	0.02%	68
HbA1c	rs55931203	17	65854602	T	C	0.18763	0.019742	0.0029766	3.31207e-11	344182	0.01%	44
HbA1c	rs1641523	17	7549681	T	C	0.56645	-0.027592	0.0023337	3.00746e-32	344182	0.04%	140
HbA1c	rs12600858	17	57504920	A	G	0.22395	-0.030057	0.0027622	1.42659e-27	344182	0.03%	118
HbA1c	rs55859594	17	75802487	T	C	0.930523	0.027425	0.0046878	4.91157e-09	344182	0.01%	34
HbA1c	rs453922	17	76126607	C	T	0.72467	0.041493	0.0026471	2.35939e-55	344182	0.07%	246
HbA1c	rs925095	17	17344653	T	C	0.39189	-0.016332	0.0023751	6.16453e-12	344182	0.01%	47
HbA1c	rs112077653	17	80672528	T	A	0.21516	-0.028801	0.0028319	2.72019e-24	344182	0.03%	103
HbA1c	rs11655029	17	17649172	C	T	0.69472	-0.033038	0.0025049	1.03538e-39	344182	0.05%	174
HbA1c	rs77771544	17	57480777	T	C	0.026279	0.042262	0.0072638	5.95223e-09	344182	0.01%	34
HbA1c	rs12600879	17	45884023	G	A	0.38043	-0.013618	0.0024066	1.52728e-08	344182	0.01%	32
HbA1c	rs112802399	17	76130987	T	G	0.033154	-0.066661	0.0064217	3.0669e-25	344182	0.03%	108
HbA1c	rs880190	17	76235015	A	G	0.54442	-0.016493	0.0023219	1.22236e-12	344182	0.01%	50
HbA1c	rs199552698	17	57979002	G	A	0.1946	0.023478	0.0029132	7.70194e-16	344182	0.02%	65
HbA1c	rs2641436	17	2015612	T	C	0.28923	-0.016733	0.0025386	4.36014e-11	344182	0.01%	43
HbA1c	rs17698176	17	44819595	G	T	0.22939	0.021012	0.0027598	2.67424e-14	344182	0.02%	58
HbA1c	rs11658587	17	4901982	T	C	0.037082	-0.042167	0.0060722	3.81154e-12	344182	0.01%	48
HbA1c	rs9892622	17	76346122	A	G	0.57457	0.017103	0.0024005	1.04352e-12	344182	0.01%	51
HbA1c	rs4968895	17	66397134	T	A	0.46294	0.01426	0.0023139	7.15171e-10	344182	0.01%	38
HbA1c	rs9900933	17	73801154	C	T	0.34214	-0.013287	0.0024287	4.47641e-08	344182	0.01%	30
HbA1c	rs2748427	17	76121864	G	A	0.21834	0.079997	0.002777	2.87078e-182	344182	0.24%	830
HbA1c	rs57891429	17	62181990	C	T	0.13181	0.018795	0.0034105	3.57117e-08	344182	0.01%	30
HbA1c	rs28485881	17	80690014	A	G	0.31191	0.069255	0.0024798	1.91426e-171	344182	0.23%	780
HbA1c	rs6503094	17	8158273	G	A	0.80165	-0.029363	0.0028795	2.05636e-24	344182	0.03%	104
HbA1c	rs77902029	17	9791780	A	T	0.33298	0.01526	0.0024445	4.31191e-10	344182	0.01%	39
HbA1c	rs9894558	17	27880128	A	T	0.27507	-0.017098	0.0027369	4.1836e-10	344182	0.01%	39
HbA1c	rs35895680	17	47060322	A	C	0.3265	-0.014176	0.0024668	9.1006e-09	344182	0.01%	33
HbA1c	rs2272011	17	1542190	A	G	0.59147	-0.014052	0.0023377	1.84451e-09	344182	0.01%	36
HbA1c	rs4925088	17	20049344	G	A	0.46835	-0.013644	0.0023027	3.12219e-09	344182	0.01%	35
HbA1c	rs3744222	17	21206440	T	C	0.24534	-0.027179	0.0027469	4.43609e-23	344182	0.03%	98
HbA1c	rs3810027	18	60903978	G	C	0.33456	0.014206	0.0024411	5.90364e-09	344182	0.01%	34
HbA1c	rs8088001	18	287705	G	T	0.070948	-0.024868	0.0044769	2.78368e-08	344182	0.01%	31
HbA1c	rs57787629	18	45551909	C	T	0.28286	0.014918	0.0025463	4.66917e-09	344182	0.01%	34
HbA1c	rs2658747	18	74579119	G	A	0.3786	0.01624	0.0023679	6.96306e-12	344182	0.01%	47
HbA1c	rs12607898	18	43802778	G	A	0.74681	0.02435	0.0026492	3.89762e-20	344182	0.02%	84
HbA1c	rs72926972	18	53085127	A	C	0.081012	0.02482	0.0042325	4.51835e-09	344182	0.01%	34
HbA1c	rs10407429	19	46157237	A	G	0.42546	-0.024773	0.0023256	1.72385e-26	344182	0.03%	113
HbA1c	rs192265830	19	3416920	T	C	0.035757	-0.040318	0.0065488	7.44355e-10	344182	0.01%	38
HbA1c	rs12980942	19	41832231	A	G	0.15389	-0.021982	0.0032101	7.51796e-12	344182	0.01%	47
HbA1c	rs113349196	19	52151087	G	A	0.1073	0.025974	0.0037593	4.87753e-12	344182	0.01%	48
HbA1c	rs45607834	19	55693286	T	C	0.10266	0.022786	0.0037984	1.98989e-09	344182	0.01%	36
HbA1c	rs12459398	19	17366313	T	C	0.20872	0.018352	0.002834	9.46019e-11	344182	0.01%	42
HbA1c	rs75372982	19	33081333	G	A	0.28732	-0.028912	0.0025725	2.66993e-29	344182	0.04%	126
HbA1c	rs4808579	19	17255734	C	T	0.39183	0.046721	0.0023566	2.02255e-87	344182	0.11%	393
HbA1c	rs56397034	19	13000550	C	G	0.39134	-0.02312	0.0023506	7.95793e-23	344182	0.03%	97
HbA1c	rs149453509	19	17218975	A	G	0.055333	-0.035301	0.0050456	2.63087e-12	344182	0.01%	49
HbA1c	rs351978	19	806256	G	A	0.5811	-0.015267	0.0023644	1.0679e-10	344182	0.01%	42
HbA1c	rs11671760	19	1033410	A	G	0.20608	0.017389	0.0028814	1.59192e-09	344182	0.01%	36
HbA1c	rs584007	19	45416478	G	A	0.64165	-0.021942	0.0024054	7.4114e-20	344182	0.02%	83
HbA1c	rs12459419	19	51728477	T	C	0.32536	-0.025549	0.0024524	2.07157e-25	344182	0.03%	109
HbA1c	rs7408634	19	13089849	T	C	0.029475	0.041097	0.0070161	4.70067e-09	344182	0.01%	34
HbA1c	rs8099878	19	46019601	T	G	0.58214	0.014361	0.0023363	7.91918e-10	344182	0.01%	38
HbA1c	rs72973028	19	3341451	C	A	0.17238	0.019971	0.0030624	6.9775e-11	344182	0.01%	43
HbA1c	rs72620569	19	17155635	A	C	0.0070695	-0.079763	0.014553	4.2335e-08	344182	0.01%	30
HbA1c	rs3947947	19	17296013	T	C	0.32174	0.014468	0.0024656	4.41459e-09	344182	0.01%	34
HbA1c	rs12459566	19	18493295	T	C	0.66343	-0.013758	0.0024385	1.68399e-08	344182	0.01%	32
HbA1c	rs62136856	19	47573527	G	A	0.71661	0.018768	0.0025499	1.84247e-13	344182	0.02%	54
HbA1c	rs909134	19	45493061	C	T	0.31609	-0.016348	0.0024704	3.661e-11	344182	0.01%	44
HbA1c	rs6077396	20	8604593	A	G	0.50679	-0.020987	0.0023024	7.88134e-20	344182	0.02%	83
HbA1c	rs149142833	20	32188142	T	C	0.1563	0.025436	0.0031961	1.74743e-15	344182	0.02%	63
HbA1c	rs4470399	20	1930704	T	C	0.26096	-0.016623	0.0026185	2.18002e-10	344182	0.01%	40
HbA1c	rs55966194	20	45599090	G	C	0.28404	-0.022026	0.0025514	6.0062e-18	344182	0.02%	75
HbA1c	rs4809556	20	61271339	A	G	0.59545	-0.015673	0.0023438	2.27877e-11	344182	0.01%	45
HbA1c	rs1569780	20	33429907	C	A	0.6047	-0.015587	0.00237	4.81393e-11	344182	0.01%	43
HbA1c	rs17305657	20	31806588	C	T	0.10356	-0.022492	0.0037708	2.45138e-09	344182	0.01%	36	non-melanoma skin carcinoma	34290314
HbA1c	rs17265513	20	39832628	C	T	0.19929	0.015941	0.002876	2.98188e-08	344182	0.01%	31
HbA1c	rs73129530	20	57405100	A	G	0.14388	0.020376	0.0032747	4.90851e-10	344182	0.01%	39
HbA1c	rs1056441	20	62370349	C	T	0.67343	0.014696	0.0024516	2.04588e-09	344182	0.01%	36
HbA1c	rs67897819	20	42981624	A	G	0.21621	0.019069	0.0029025	5.03617e-11	344182	0.01%	43
HbA1c	rs6014993	20	55991637	G	A	0.48674	0.026025	0.0023067	1.61622e-29	344182	0.04%	127
HbA1c	rs4911256	20	31357844	G	A	0.47412	0.012713	0.0023204	4.28509e-08	344182	0.01%	30
HbA1c	rs17850433	21	45746102	C	T	0.011927	0.093823	0.010558	6.35624e-19	344182	0.02%	79
HbA1c	rs3827181	21	35107734	T	C	0.34542	0.018884	0.0024211	6.22444e-15	344182	0.02%	61
HbA1c	rs2026882	21	46322853	T	C	0.16245	-0.020286	0.0031216	8.11708e-11	344182	0.01%	42
HbA1c	rs878080	21	45708021	A	T	0.2961	0.014243	0.0025488	2.29758e-08	344182	0.01%	31
HbA1c	rs2236670	21	45721468	A	C	0.14371	-0.023979	0.0032829	2.79834e-13	344182	0.02%	53
HbA1c	rs6000570	22	37514339	A	G	0.51071	0.014133	0.0023241	1.19319e-09	344182	0.01%	37
HbA1c	rs12628032	22	19967980	T	C	0.30499	0.015327	0.0024952	8.13242e-10	344182	0.01%	38
HbA1c	rs2143918	22	43114020	C	A	0.471	-0.027594	0.0023055	5.25654e-33	344182	0.04%	143
HbA1c	rs147428040	22	36425023	A	G	0.042427	0.033031	0.0059921	3.54356e-08	344182	0.01%	30
HbA1c	rs192229216	22	32481996	C	T	0.083108	-0.034188	0.0041835	3.04299e-16	344182	0.02%	67
HbA1c	rs1894474	22	30238074	G	A	0.4807	-0.024046	0.0023075	2.01651e-25	344182	0.03%	109
HbA1c	rs76073588	22	30887555	T	C	0.02002	-0.063349	0.0082061	1.1695e-14	344182	0.02%	60
HbA1c	rs855791	22	37462936	G	A	0.56146	-0.06247	0.002323	4.0738e-159	344182	0.21%	723
SNP: single nucleotide polymorphism; Chr: chromosome; EAF: effect allele frequency; Beta: effect value; SE: standard error of β; R2: the extent to which instrumental variables explain exposure; F: F-statistic
Note：SNPs associated with confounders were eliminated as instrumental variables

## Sheet: Table S6
Table S6 Details of instrumental variables for type 2 diabetes with basal cell carcinoma
Exposure	SNP	Chr	Position	Effect allele	Other allele	EAF	Beta	SE	P-value	Sample size	R2	F	Confounding trait	PMID
T2D	rs3768321	1	40035928	T	G	0.1993	0.084	0.008	4.753e-26	933970	0.01%	110
T2D	rs58432198	1	51256091	T	C	0.1172	-0.0636	0.0103	5.707e-10	933970	0.00%	38
T2D	rs12140153	1	62579891	T	G	0.0953	-0.0645	0.0113	1.17e-08	933970	0.00%	33
T2D	rs1127215	1	117532790	T	C	0.4153	-0.0491	0.0065	3.918e-14	933970	0.01%	57
T2D	rs320369	1	118143517	A	G	0.3232	0.0372	0.0068	4.602e-08	933970	0.00%	30
T2D	rs1493694	1	120526982	T	C	0.1096	0.08	0.0102	3.353e-15	933970	0.01%	62
T2D	rs490689	1	177873841	A	G	0.2002	0.0543	0.008	8.863e-12	933970	0.00%	46
T2D	rs3862948	1	205099959	A	C	0.235	0.0414	0.0075	3.98e-08	933970	0.00%	30
T2D	rs9430095	1	206593900	C	G	0.4934	0.0356	0.0065	4.157e-08	933970	0.00%	30
T2D	rs340874	1	214159256	T	C	0.449	-0.0678	0.0065	1.555e-25	933970	0.01%	109
T2D	rs2820446	1	219748818	C	G	0.7076	0.0593	0.007	2.833e-17	933970	0.01%	72
T2D	rs348330	1	229672955	A	G	0.6399	-0.0492	0.0067	2.1e-13	933970	0.01%	54
T2D	rs62107261	2	422144	T	C	0.9541	0.1019	0.0161	2.621e-10	933970	0.00%	40
T2D	rs13396935	2	653195	A	G	0.1714	-0.0513	0.0085	1.458e-09	933970	0.00%	36
T2D	rs11680058	2	16574669	A	G	0.8648	0.0581	0.0104	2.081e-08	933970	0.00%	31
T2D	rs34048824	2	25535543	T	C	0.5692	0.0364	0.0065	2.055e-08	933970	0.00%	31
T2D	rs1260326	2	27730940	T	C	0.3931	-0.0644	0.0066	1.621e-22	933970	0.01%	95
T2D	rs11885451	2	43443768	T	C	0.4888	-0.037	0.0065	1.2e-08	933970	0.00%	32
T2D	rs17030845	2	43687879	T	C	0.1007	-0.1191	0.0108	2.349e-28	933970	0.01%	122
T2D	rs2862874	2	58990485	T	G	0.6061	0.036	0.0066	4.825e-08	933970	0.00%	30
T2D	rs6545714	2	59307725	A	G	0.6081	-0.0363	0.0065	2.246e-08	933970	0.00%	31
T2D	rs243019	2	60585806	T	C	0.5359	-0.0588	0.0064	3.372e-20	933970	0.01%	84
T2D	rs2080385	2	65292762	T	G	0.2489	-0.0551	0.0074	1.244e-13	933970	0.01%	55
T2D	rs2028150	2	65655012	C	G	0.5982	0.0537	0.0065	1.314e-16	933970	0.01%	68
T2D	rs11688682	2	121347612	C	G	0.2721	-0.0581	0.0076	2.928e-14	933970	0.01%	58
T2D	rs16841827	2	158329237	A	G	0.063	-0.0822	0.0133	6.339e-10	933970	0.00%	38
T2D	rs7572970	2	161136656	A	G	0.2659	-0.0447	0.0072	6.12e-10	933970	0.00%	39
T2D	rs13389219	2	165528876	T	C	0.4014	-0.0605	0.0065	1.165e-20	933970	0.01%	87
T2D	rs2972144	2	227101411	A	G	0.3618	-0.0911	0.0066	2.192e-43	933970	0.02%	191
T2D	rs11709077	3	12336507	A	G	0.1264	-0.104	0.0097	1.255e-26	933970	0.01%	115
T2D	rs1496653	3	23454790	A	G	0.7887	0.0665	0.0079	2.487e-17	933970	0.01%	71
T2D	rs74486672	3	23618935	T	C	0.0357	0.1156	0.0175	3.81e-11	933970	0.00%	44
T2D	rs4688760	3	49980596	T	C	0.6828	0.042	0.007	2.136e-09	933970	0.00%	36
T2D	rs76263492	3	54828827	T	G	0.0452	0.0897	0.0156	8.937e-09	933970	0.00%	33
T2D	rs3774725	3	63974258	T	G	0.8489	0.0662	0.009	1.953e-13	933970	0.01%	54
T2D	rs4368494	3	64701387	A	G	0.2976	-0.054	0.007	1.385e-14	933970	0.01%	60
T2D	rs11708067	3	123065778	A	G	0.775	0.0882	0.0077	5.046e-30	933970	0.01%	131
T2D	rs569255	3	124925934	A	G	0.5393	-0.0396	0.0064	5.638e-10	933970	0.00%	38
T2D	rs62271373	3	150066540	A	T	0.0547	0.0882	0.0144	1.033e-09	933970	0.00%	38
T2D	rs78569745	3	152456697	T	G	0.9578	0.0988	0.0165	2.339e-09	933970	0.00%	36
T2D	rs7642311	3	168223132	A	G	0.8723	0.0545	0.0096	1.533e-08	933970	0.00%	32
T2D	rs8192675	3	170724883	T	C	0.7121	0.0659	0.007	5.772e-21	933970	0.01%	89
T2D	rs7633675	3	185510613	T	G	0.6837	-0.1085	0.0068	3.206e-57	933970	0.03%	255
T2D	rs3887925	3	186665645	T	C	0.545	0.0539	0.0065	1.014e-16	933970	0.01%	69
T2D	rs6808574	3	187740523	T	C	0.3885	-0.061	0.0066	2.294e-20	933970	0.01%	85
T2D	rs56187241	4	738275	T	C	0.0451	0.1014	0.0157	1.072e-10	933970	0.00%	42
T2D	rs56337234	4	1784403	T	C	0.4978	-0.0548	0.0066	9.753e-17	933970	0.01%	69
T2D	rs362307	4	3241845	T	C	0.0776	0.0704	0.0121	6.776e-09	933970	0.00%	34
T2D	rs10937721	4	6306763	C	G	0.5893	0.085	0.0066	5.39e-38	933970	0.02%	166
T2D	rs7667864	4	17811914	A	C	0.2838	-0.0402	0.0071	1.64e-08	933970	0.00%	32
T2D	rs13130484	4	45175691	T	C	0.4296	0.0435	0.0067	8.492e-11	933970	0.00%	42
T2D	rs79920718	4	83578271	A	G	0.3385	0.0389	0.0067	6.431e-09	933970	0.00%	34
T2D	rs1903002	4	89740894	C	G	0.4944	-0.0362	0.0064	1.446e-08	933970	0.00%	32
T2D	rs6821438	4	95091911	A	G	0.5342	0.0397	0.0064	5.103e-10	933970	0.00%	38
T2D	rs10516495	4	103900090	A	T	0.3128	-0.0418	0.0069	1.458e-09	933970	0.00%	37
T2D	rs7669833	4	153513369	A	T	0.2951	-0.0572	0.007	3.524e-16	933970	0.01%	67
T2D	rs28819812	4	157652753	A	C	0.3218	-0.0396	0.0072	4.22e-08	933970	0.00%	30
T2D	rs745805	4	185718132	A	T	0.82	0.0632	0.0084	4.516e-14	933970	0.01%	57
T2D	rs17250977	5	14753745	A	G	0.9628	-0.1178	0.0178	3.636e-11	933970	0.00%	44
T2D	rs6885132	5	14768092	C	G	0.9036	0.077	0.011	2.488e-12	933970	0.01%	49
T2D	rs6884702	5	44682589	A	G	0.6055	-0.0399	0.0065	7.923e-10	933970	0.00%	38
T2D	rs17261179	5	51791225	T	C	0.5154	0.0355	0.0064	2.724e-08	933970	0.00%	31
T2D	rs702634	5	53271420	A	G	0.689	0.0503	0.0069	3.365e-13	933970	0.01%	53
T2D	rs31229	5	53325510	A	G	0.6329	-0.0381	0.0066	7.649e-09	933970	0.00%	33
T2D	rs459193	5	55806751	A	G	0.2594	-0.0722	0.0073	6.783e-23	933970	0.01%	98
T2D	rs13179413	5	55868097	T	C	0.2772	0.0566	0.0072	4.707e-15	933970	0.01%	62
T2D	rs2307111	5	75003678	T	C	0.6039	0.0502	0.0065	1.049e-14	933970	0.01%	60
T2D	rs7732130	5	76435004	A	G	0.6992	-0.0606	0.007	5.693e-18	933970	0.01%	75
T2D	rs1316776	5	78430607	A	C	0.3517	-0.0433	0.0067	1.035e-10	933970	0.00%	42
T2D	rs115505614	5	102422968	T	C	0.0502	0.1657	0.0149	7.58e-29	933970	0.01%	124
T2D	rs329122	5	133864599	A	G	0.4292	0.0366	0.0065	1.719e-08	933970	0.00%	32
T2D	rs648795	6	7049440	A	T	0.4146	0.0391	0.0065	1.71e-09	933970	0.00%	36
T2D	rs9379084	6	7231843	A	G	0.1121	-0.0994	0.0106	5.478e-21	933970	0.01%	88
T2D	rs3763277	6	20486574	T	G	0.7235	0.0412	0.0072	1.178e-08	933970	0.00%	33
T2D	rs9368222	6	20686996	A	C	0.2717	0.1379	0.0071	1.42e-83	933970	0.04%	377
T2D	rs9267658	6	31845985	T	C	0.1489	-0.0716	0.0091	3.833e-15	933970	0.01%	62
T2D	rs41267090	6	31848440	A	T	0.9383	-0.0812	0.0138	4.222e-09	933970	0.00%	35
T2D	rs601945	6	32573415	A	G	0.8259	-0.0849	0.0086	4.662e-23	933970	0.01%	97
T2D	rs34298980	6	40409243	T	C	0.4994	0.0379	0.0067	1.55e-08	933970	0.00%	32
T2D	rs11967262	6	43760327	C	G	0.5142	-0.0378	0.0065	5.782e-09	933970	0.00%	34
T2D	rs6937438	6	43815364	A	G	0.7112	-0.0514	0.007	2.352e-13	933970	0.01%	54
T2D	rs3798519	6	50788778	A	C	0.811	-0.0616	0.0082	4.602e-14	933970	0.01%	56
T2D	rs1665901	6	107433400	A	T	0.6576	0.0398	0.0068	4.973e-09	933970	0.00%	34
T2D	rs11759026	6	126792095	A	G	0.768	-0.066	0.0075	2.042e-18	933970	0.01%	77
T2D	rs2800733	6	127416930	A	G	0.7164	0.0516	0.0071	4.247e-13	933970	0.01%	53
T2D	rs1573090	6	137302159	T	G	0.5328	0.0458	0.0065	1.722e-12	933970	0.01%	50
T2D	rs6557267	6	153433701	T	C	0.4201	0.036	0.0065	2.928e-08	933970	0.00%	31
T2D	rs474513	6	160770312	A	G	0.5162	0.0399	0.0064	4.178e-10	933970	0.00%	39
T2D	rs4709746	6	164133001	T	C	0.1313	-0.0567	0.0096	3.951e-09	933970	0.00%	35
T2D	rs17168486	7	14898282	T	C	0.1802	0.0672	0.0083	4.5e-16	933970	0.01%	66
T2D	rs2215383	7	15062983	T	C	0.4625	-0.0641	0.0064	1.056e-23	933970	0.01%	100
T2D	rs1708302	7	28198677	T	C	0.4885	-0.0909	0.0064	5.769e-46	933970	0.02%	202
T2D	rs917195	7	30728452	T	C	0.2287	-0.0473	0.0077	1.029e-09	933970	0.00%	38
T2D	rs878521	7	44255643	A	G	0.2434	0.0618	0.0074	9.308e-17	933970	0.01%	70
T2D	rs11496066	7	102486254	T	C	0.8173	0.0508	0.0083	8.171e-10	933970	0.00%	37
T2D	rs1562396	7	130457914	A	G	0.6796	-0.0555	0.0069	9.635e-16	933970	0.01%	65
T2D	rs62492368	7	150537635	A	G	0.3123	0.044	0.0069	1.924e-10	933970	0.00%	41
T2D	rs6459737	7	156975136	A	G	0.338	-0.0583	0.0067	3.311e-18	933970	0.01%	76
T2D	rs34990153	8	9996389	A	G	0.5601	0.0476	0.0065	2.257e-13	933970	0.01%	54
T2D	rs12680692	8	12618225	A	T	0.3206	0.0413	0.0071	6.602e-09	933970	0.00%	34
T2D	rs7819706	8	19844415	A	G	0.8835	0.0669	0.0101	2.818e-11	933970	0.00%	44
T2D	rs508419	8	41522991	A	G	0.2356	-0.0811	0.0075	5.433e-27	933970	0.01%	117
T2D	rs572033	8	41541741	A	G	0.0376	0.1028	0.0172	2.14e-09	933970	0.00%	36
T2D	rs10097617	8	95961626	T	C	0.485	0.0487	0.0064	2.439e-14	933970	0.01%	58
T2D	rs76471882	8	96128981	T	C	0.0468	0.0875	0.0154	1.308e-08	933970	0.00%	32
T2D	rs3808415	8	116482423	A	G	0.5575	-0.0349	0.0064	4.646e-08	933970	0.00%	30
T2D	rs3802177	8	118185025	A	G	0.3154	-0.1077	0.0069	9.163e-55	933970	0.03%	244
T2D	rs17772814	8	128711742	A	G	0.0857	-0.0746	0.0125	2.133e-09	933970	0.00%	36
T2D	rs1561927	8	129568078	T	C	0.7328	-0.042	0.0072	6.115e-09	933970	0.00%	34
T2D	rs4977213	8	145507304	T	C	0.6281	-0.0507	0.0069	2.187e-13	933970	0.01%	54
T2D	rs12719778	8	145879883	T	C	0.5365	0.0381	0.0065	4.38e-09	933970	0.00%	34
T2D	rs672271	9	3273781	T	C	0.9062	-0.06	0.011	4.825e-08	933970	0.00%	30
T2D	rs10974438	9	4291928	A	C	0.6416	-0.0514	0.0067	1.713e-14	933970	0.01%	59
T2D	rs62563593	9	19065825	A	G	0.6063	-0.0394	0.0065	1.284e-09	933970	0.00%	37
T2D	rs10811647	9	22065002	C	G	0.5826	-0.0433	0.0065	2.554e-11	933970	0.00%	44
T2D	rs10811660	9	22134068	A	G	0.1704	-0.1598	0.0086	2.541e-77	933970	0.04%	345
T2D	rs12555274	9	22136440	C	G	0.2646	0.1068	0.0072	1.883e-49	933970	0.02%	220
T2D	rs1412234	9	28410683	T	C	0.6739	-0.0393	0.0068	7.713e-09	933970	0.00%	33
T2D	rs12001437	9	34074476	T	C	0.6309	-0.0402	0.0066	1.099e-09	933970	0.00%	37
T2D	rs17791513	9	81905590	A	G	0.9323	0.1016	0.0132	1.346e-14	933970	0.01%	59
T2D	rs2796441	9	84308948	A	G	0.406	-0.0674	0.0065	2.972e-25	933970	0.01%	108
T2D	rs55653563	9	97001682	A	C	0.7333	0.0435	0.0072	1.731e-09	933970	0.00%	37
T2D	rs505922	9	136149229	T	C	0.6634	-0.0473	0.0068	3.65e-12	933970	0.01%	48
T2D	rs28533815	9	139241828	T	C	0.2507	-0.0748	0.008	5.452e-21	933970	0.01%	87
T2D	rs11257655	10	12307894	T	C	0.2169	0.0859	0.0077	1.455e-28	933970	0.01%	124
T2D	rs3847343	10	71319071	A	G	0.6108	0.0482	0.0067	6.338e-13	933970	0.01%	52
T2D	rs2812539	10	71465359	T	G	0.7021	0.051	0.007	3.593e-13	933970	0.01%	53
T2D	rs703972	10	80952826	C	G	0.4676	-0.0698	0.0065	5.771e-27	933970	0.01%	115
T2D	rs10882099	10	94460650	T	C	0.5879	0.1095	0.0065	7.726e-64	933970	0.03%	284
T2D	rs116425039	10	114681965	A	G	0.012	-0.272	0.0348	5.084e-15	933970	0.01%	61
T2D	rs35011184	10	114749734	A	G	0.2306	0.2822	0.0075	1e-200	933970	0.15%	1416
T2D	rs7076754	10	114797893	A	G	0.1681	-0.0872	0.0087	1.079e-23	933970	0.01%	100
T2D	rs12245680	10	114820191	T	C	0.8954	-0.146	0.0105	3.408e-44	933970	0.02%	193
T2D	rs145003494	10	114834411	A	G	0.0102	0.2848	0.0348	2.547e-16	933970	0.01%	67
T2D	rs11599737	10	114891443	A	G	0.0973	-0.0901	0.0112	8.811e-16	933970	0.01%	65
T2D	rs2280141	10	124193181	T	G	0.5118	0.0489	0.0064	1.913e-14	933970	0.01%	58
T2D	rs76074250	11	2073182	A	G	0.7971	-0.0463	0.0081	9.305e-09	933970	0.00%	33
T2D	rs4929965	11	2197286	A	G	0.3813	0.0668	0.0068	9.669e-23	933970	0.01%	97
T2D	rs11023461	11	2632430	C	G	0.9242	-0.0751	0.0129	5.494e-09	933970	0.00%	34
T2D	rs231360	11	2692249	T	C	0.3963	0.0576	0.0067	8.269e-18	933970	0.01%	74
T2D	rs11023938	11	2756965	T	C	0.1768	0.0478	0.0087	3.79e-08	933970	0.00%	30
T2D	rs2237895	11	2857194	A	C	0.573	-0.0892	0.0066	1.147e-41	933970	0.02%	183
T2D	rs141521721	11	14763828	A	C	0.0233	0.1212	0.0214	1.392e-08	933970	0.00%	32
T2D	rs5215	11	17408630	T	C	0.6272	-0.0706	0.0066	9.848e-27	933970	0.01%	114
T2D	rs145678014	11	32927778	T	G	0.0426	-0.1048	0.0163	1.397e-10	933970	0.00%	41
T2D	rs2767036	11	34982148	A	C	0.7086	-0.0389	0.007	2.936e-08	933970	0.00%	31
T2D	rs1061810	11	43877934	A	C	0.2867	0.0502	0.007	8.305e-13	933970	0.01%	51
T2D	rs12419690	11	45858584	A	G	0.5524	-0.0351	0.0064	3.892e-08	933970	0.00%	30
T2D	rs7124681	11	47529947	A	C	0.4106	0.0362	0.0065	2.454e-08	933970	0.00%	31
T2D	rs1783541	11	65294799	T	C	0.201	0.0608	0.0081	4.647e-14	933970	0.01%	56
T2D	rs55911137	11	69456000	C	G	0.0259	-0.1454	0.0214	9.942e-12	933970	0.00%	46
T2D	rs77464186	11	72460398	A	C	0.8357	0.1002	0.0087	9.304e-31	933970	0.01%	133
T2D	rs10830963	11	92708710	C	G	0.7208	-0.101	0.0071	1.121e-45	933970	0.02%	202
T2D	rs11603164	11	93016858	T	G	0.7052	0.0452	0.007	1.169e-10	933970	0.00%	42
T2D	rs7933438	11	128041582	A	G	0.1472	-0.058	0.0093	4.841e-10	933970	0.00%	39
T2D	rs10750397	11	128234144	A	G	0.2829	0.0394	0.0071	3.132e-08	933970	0.00%	31
T2D	rs67232546	11	128398938	T	C	0.2047	0.0531	0.008	2.505e-11	933970	0.00%	44
T2D	rs10848958	12	4031104	T	C	0.1966	-0.0451	0.0083	4.968e-08	933970	0.00%	30
T2D	rs11063029	12	4301301	T	C	0.0581	0.0858	0.0138	5.364e-10	933970	0.00%	39
T2D	rs3217792	12	4384696	T	C	0.0866	-0.1169	0.0121	6.272e-22	933970	0.01%	93
T2D	rs76895963	12	4384844	T	G	0.9801	0.4826	0.0275	9.124e-69	933970	0.03%	308
T2D	rs2066827	12	12871099	T	G	0.7675	-0.0473	0.0081	4.438e-09	933970	0.00%	34
T2D	rs1872992	12	26457190	A	G	0.7414	-0.0457	0.0072	2.52e-10	933970	0.00%	40
T2D	rs7966976	12	27962934	A	G	0.1964	-0.0751	0.0081	1.217e-20	933970	0.01%	86
T2D	rs2258238	12	66221060	A	T	0.8963	-0.102	0.0106	5.139e-22	933970	0.01%	93
T2D	rs7968902	12	66363070	T	G	0.4352	-0.0516	0.0065	1.883e-15	933970	0.01%	63
T2D	rs1705263	12	71523043	A	C	0.4367	-0.0484	0.0064	3.507e-14	933970	0.01%	57
T2D	rs61939481	12	95921998	T	C	0.9318	-0.0714	0.0127	1.742e-08	933970	0.00%	32
T2D	rs77864822	12	97848775	A	G	0.9295	0.0753	0.0129	5.005e-09	933970	0.00%	34
T2D	rs1426371	12	108629780	A	G	0.2659	-0.0517	0.0073	1.738e-12	933970	0.01%	50
T2D	rs7313918	12	118394008	T	C	0.8635	-0.0559	0.0094	2.99e-09	933970	0.00%	35
T2D	rs189117855	12	121178214	A	C	0.0289	0.1131	0.0197	9.15e-09	933970	0.00%	33
T2D	rs56348580	12	121432117	C	G	0.3082	-0.0617	0.0069	4.313e-19	933970	0.01%	80
T2D	rs77536694	12	121470591	A	G	0.9774	-0.1259	0.0219	8.748e-09	933970	0.00%	33
T2D	rs4148856	12	123450765	C	G	0.7828	0.047	0.0077	1.311e-09	933970	0.00%	37
T2D	rs10773051	12	124510391	T	C	0.235	-0.0411	0.0075	4.982e-08	933970	0.00%	30
T2D	rs35318451	12	133068484	A	G	0.331	0.0478	0.007	9.498e-12	933970	0.00%	47
T2D	rs34584161	13	26776999	A	G	0.7609	0.0468	0.0075	5.364e-10	933970	0.00%	39
T2D	rs11842871	13	31042452	T	G	0.2669	-0.04	0.0073	4.825e-08	933970	0.00%	30
T2D	rs576674	13	33554302	A	G	0.8313	-0.0538	0.0086	3.697e-10	933970	0.00%	39
T2D	rs9316500	13	51094114	T	G	0.7121	0.0387	0.007	3.454e-08	933970	0.00%	31
T2D	rs9563615	13	59077406	A	T	0.7092	0.0408	0.0072	1.628e-08	933970	0.00%	32
T2D	rs1359790	13	80717156	A	G	0.2791	-0.0817	0.0071	1.76e-30	933970	0.01%	132
T2D	rs7325671	13	108797836	T	C	0.1264	0.0545	0.0096	1.533e-08	933970	0.00%	32
T2D	rs17122772	14	23288935	C	G	0.7736	-0.0428	0.0077	3.313e-08	933970	0.00%	31
T2D	rs17522122	14	33302882	T	G	0.474	0.0356	0.0064	2.49e-08	933970	0.00%	31
T2D	rs8008910	14	79944099	A	G	0.2192	0.0554	0.0076	4.223e-13	933970	0.01%	53
T2D	rs2896177	14	91968313	A	G	0.5413	-0.0367	0.0064	9.128e-09	933970	0.00%	33
T2D	rs3783394	14	103858673	A	G	0.3477	-0.038	0.0067	1.421e-08	933970	0.00%	32
T2D	rs34715063	15	38873115	T	C	0.8778	-0.0772	0.0099	8.403e-15	933970	0.01%	61
T2D	rs2289739	15	41801512	T	G	0.3556	0.0469	0.0067	2.578e-12	933970	0.01%	49
T2D	rs2456530	15	53091553	T	C	0.126	0.054	0.0096	2.071e-08	933970	0.00%	32
T2D	rs144801310	15	57469927	A	C	0.9661	-0.1006	0.0183	4.01e-08	933970	0.00%	30
T2D	rs11856307	15	62399093	A	C	0.5706	0.047	0.0065	4.481e-13	933970	0.01%	52
T2D	rs7178762	15	63871292	T	C	0.5364	-0.0387	0.0064	1.367e-09	933970	0.00%	37
T2D	rs4776970	15	68080886	A	T	0.642	0.0378	0.0067	1.691e-08	933970	0.00%	32
T2D	rs13737	15	75932129	T	G	0.2406	-0.0481	0.0075	1.765e-10	933970	0.00%	41
T2D	rs12910361	15	77782335	A	G	0.2926	-0.0814	0.007	3.951e-31	933970	0.01%	135
T2D	rs2351707	15	90384045	T	C	0.7178	-0.0644	0.007	4.301e-20	933970	0.01%	85
T2D	rs2290203	15	91512067	A	G	0.2047	0.0604	0.0079	1.453e-14	933970	0.01%	58
T2D	rs6600191	16	295795	T	C	0.8246	0.0587	0.0085	4.471e-12	933970	0.01%	48
T2D	rs12325539	16	30033633	T	C	0.5998	-0.041	0.0065	2.686e-10	933970	0.00%	40
T2D	rs55872725	16	53809123	T	C	0.4175	0.122	0.0065	8.509e-79	933970	0.04%	352
T2D	rs862320	16	69651866	T	C	0.4231	-0.0433	0.0065	2.554e-11	933970	0.00%	44
T2D	rs72802358	16	75243657	C	G	0.1032	-0.1135	0.0107	2.215e-26	933970	0.01%	113
T2D	rs2925979	16	81534790	T	C	0.2987	0.0546	0.007	7.068e-15	933970	0.01%	61
T2D	rs12920022	16	89564055	A	T	0.1582	0.0528	0.0092	1.001e-08	933970	0.00%	33
T2D	rs8071043	17	3988451	T	C	0.6738	-0.0523	0.0068	1.533e-14	933970	0.01%	59
T2D	rs55973554	17	9793756	A	G	0.3215	0.039	0.0068	1.001e-08	933970	0.00%	33
T2D	rs4925109	17	17661802	A	G	0.3177	0.0476	0.0069	5.65e-12	933970	0.01%	48
T2D	rs3094515	17	36043653	T	C	0.3699	-0.0464	0.0072	1.339e-10	933970	0.00%	42
T2D	rs2107133	17	36064897	A	G	0.8727	0.0643	0.0097	4.017e-11	933970	0.00%	44
T2D	rs10908278	17	36099952	A	T	0.5174	-0.0749	0.0067	5.254e-29	933970	0.01%	125
T2D	rs34855406	17	40731411	C	G	0.2746	0.049	0.0071	5.891e-12	933970	0.01%	48
T2D	rs35895680	17	47060322	A	C	0.323	-0.0554	0.0069	1.084e-15	933970	0.01%	64
T2D	rs58642235	17	62202689	T	C	0.8612	-0.0566	0.0094	1.896e-09	933970	0.00%	36
T2D	rs61676547	17	65892507	C	G	0.1937	0.0525	0.0081	7.417e-11	933970	0.00%	42
T2D	rs7240767	18	7070642	T	C	0.626	-0.0372	0.0066	1.705e-08	933970	0.00%	32
T2D	rs1431841	18	40087098	T	G	0.2113	0.0429	0.0077	3.078e-08	933970	0.00%	31
T2D	rs72926982	18	53087984	A	T	0.0846	0.074	0.0114	8.927e-11	933970	0.00%	42
T2D	rs9957320	18	56876430	T	G	0.1719	-0.0487	0.0085	9.339e-09	933970	0.00%	33
T2D	rs8097210	18	57857135	T	G	0.7325	-0.0537	0.0072	1.061e-13	933970	0.01%	56
T2D	rs12454712	18	60845884	T	C	0.6129	0.0477	0.0068	2.402e-12	933970	0.01%	49
T2D	rs262549	19	4951064	C	G	0.8067	-0.0474	0.0082	6.475e-09	933970	0.00%	33
T2D	rs4804833	19	7970635	A	G	0.3912	0.048	0.0066	3.417e-13	933970	0.01%	53
T2D	rs10419627	19	13036677	A	G	0.591	0.0431	0.0065	3.15e-11	933970	0.00%	44
T2D	rs739846	19	19419071	A	G	0.0761	0.0877	0.0119	2.02e-13	933970	0.01%	54
T2D	rs3786900	19	33897149	A	G	0.7307	0.0434	0.0072	1.886e-09	933970	0.00%	36
T2D	rs429358	19	45411941	T	C	0.8473	0.0746	0.0091	2.621e-16	933970	0.01%	67
T2D	rs10406431	19	46157019	A	G	0.5626	0.0603	0.0065	1.557e-20	933970	0.01%	86
T2D	rs3810291	19	47569003	A	G	0.6718	0.0434	0.0069	3.376e-10	933970	0.00%	40
T2D	rs17744783	20	21460433	A	T	0.1073	0.0577	0.0103	1.873e-08	933970	0.00%	31
T2D	rs1007090	20	32582871	T	C	0.3316	-0.044	0.0068	1.012e-10	933970	0.00%	42
T2D	rs36112520	20	43003122	A	G	0.1107	0.0783	0.0104	4.225e-14	933970	0.01%	57
T2D	rs1800961	20	43042364	T	C	0.0349	0.1602	0.0175	5.095e-20	933970	0.01%	84
T2D	rs1999536	20	45581777	C	G	0.5732	-0.0404	0.0065	4.863e-10	933970	0.00%	39
T2D	rs13040225	20	48830772	A	T	0.5361	0.0433	0.0064	1.205e-11	933970	0.00%	46
T2D	rs4812034	20	57397566	T	G	0.5465	0.0416	0.0064	7.347e-11	933970	0.00%	42
T2D	rs2023681	22	30599562	A	G	0.087	-0.0826	0.0115	7.399e-13	933970	0.01%	52
T2D	rs5758223	22	41489920	A	G	0.7134	0.0401	0.0071	1.779e-08	933970	0.00%	32
T2D	rs738409	22	44324727	C	G	0.7743	-0.0436	0.0076	1.168e-08	933970	0.00%	33
T2D	rs36138276	22	50422348	A	G	0.4992	-0.0431	0.0066	6.403e-11	933970	0.00%	43
SNP: single nucleotide polymorphism; Chr: chromosome; EAF: effect allele frequency; Beta: effect value; SE: standard error of β; R2: the extent to which instrumental variables explain exposure; F: F-statistic; T2D: type 2 diabetes mellitus
Note：SNPs associated with confounders were eliminated as instrumental variables

## Sheet: Table S7
Table S7 Details of instrumental variables for type 2 diabetes with melanoma
Exposure	SNP	Chr	Position	Effect allele	Other allele	EAF	Beta	SE	P-value	Sample size	R2	F	Confounding trait	PMID
T2D	rs3768321	1	40035928	T	G	0.1993	0.084	0.008	4.753e-26	933970	0.01%	110
T2D	rs58432198	1	51256091	T	C	0.1172	-0.0636	0.0103	5.707e-10	933970	0.00%	38
T2D	rs12140153	1	62579891	T	G	0.0953	-0.0645	0.0113	1.17e-08	933970	0.00%	33	body height	32376654
T2D	rs1127215	1	117532790	T	C	0.4153	-0.0491	0.0065	3.918e-14	933970	0.01%	57
T2D	rs320369	1	118143517	A	G	0.3232	0.0372	0.0068	4.602e-08	933970	0.00%	30
T2D	rs1493694	1	120526982	T	C	0.1096	0.08	0.0102	3.353e-15	933970	0.01%	62
T2D	rs490689	1	177873841	A	G	0.2002	0.0543	0.008	8.863e-12	933970	0.00%	46
T2D	rs3862948	1	205099959	A	C	0.235	0.0414	0.0075	3.98e-08	933970	0.00%	30
T2D	rs9430095	1	206593900	C	G	0.4934	0.0356	0.0065	4.157e-08	933970	0.00%	30
T2D	rs340874	1	214159256	T	C	0.449	-0.0678	0.0065	1.555e-25	933970	0.01%	109	psoriasis, type 2 diabetes mellitus	33385400
T2D	rs2820446	1	219748818	C	G	0.7076	0.0593	0.007	2.833e-17	933970	0.01%	72	body height	36224396
T2D	rs348330	1	229672955	A	G	0.6399	-0.0492	0.0067	2.1e-13	933970	0.01%	54
T2D	rs62107261	2	422144	T	C	0.9541	0.1019	0.0161	2.621e-10	933970	0.00%	40	alcohol consumption measurement;alcohol consumption measurement	36477530;36477530
T2D	rs13396935	2	653195	A	G	0.1714	-0.0513	0.0085	1.458e-09	933970	0.00%	36
T2D	rs11680058	2	16574669	A	G	0.8648	0.0581	0.0104	2.081e-08	933970	0.00%	31
T2D	rs34048824	2	25535543	T	C	0.5692	0.0364	0.0065	2.055e-08	933970	0.00%	31
T2D	rs1260326	2	27730940	T	C	0.3931	-0.0644	0.0066	1.621e-22	933970	0.01%	95	alcohol consumption measurement;alcohol consumption measurement;body height;alcohol consumption measurement;alcohol consumption measurement;body height;alcohol consumption measurement;alcohol use disorder measurement, alcohol consumption measurement;alcohol consumption measurement;alcohol consumption measurement;ankylosing spondylitis, psoriasis, ulcerative colitis, Crohn's disease, sclerosing ch…	28937693;28937693;30595370;30679032;30643258;31562340;31998841;32451486;32451486;31358974;26974007;30940813;30940813;30643251;30336701;30643251;33861876;38277453;38277453;38277453;38277453;34594039;34594039;36301540;36301540;36301540;36477530;36477530;32193382;36224396;37282553;36477530;36224396
T2D	rs11885451	2	43443768	T	C	0.4888	-0.037	0.0065	1.2e-08	933970	0.00%	32
T2D	rs17030845	2	43687879	T	C	0.1007	-0.1191	0.0108	2.349e-28	933970	0.01%	122
T2D	rs2862874	2	58990485	T	G	0.6061	0.036	0.0066	4.825e-08	933970	0.00%	30
T2D	rs6545714	2	59307725	A	G	0.6081	-0.0363	0.0065	2.246e-08	933970	0.00%	31
T2D	rs243019	2	60585806	T	C	0.5359	-0.0588	0.0064	3.372e-20	933970	0.01%	84
T2D	rs2080385	2	65292762	T	G	0.2489	-0.0551	0.0074	1.244e-13	933970	0.01%	55
T2D	rs2028150	2	65655012	C	G	0.5982	0.0537	0.0065	1.314e-16	933970	0.01%	68
T2D	rs11688682	2	121347612	C	G	0.2721	-0.0581	0.0076	2.928e-14	933970	0.01%	58
T2D	rs16841827	2	158329237	A	G	0.063	-0.0822	0.0133	6.339e-10	933970	0.00%	38
T2D	rs7572970	2	161136656	A	G	0.2659	-0.0447	0.0072	6.12e-10	933970	0.00%	39
T2D	rs13389219	2	165528876	T	C	0.4014	-0.0605	0.0065	1.165e-20	933970	0.01%	87	alcohol consumption measurement;alcohol consumption measurement	37282553;36477530
T2D	rs2972144	2	227101411	A	G	0.3618	-0.0911	0.0066	2.192e-43	933970	0.02%	191
T2D	rs11709077	3	12336507	A	G	0.1264	-0.104	0.0097	1.255e-26	933970	0.01%	115
T2D	rs1496653	3	23454790	A	G	0.7887	0.0665	0.0079	2.487e-17	933970	0.01%	71
T2D	rs74486672	3	23618935	T	C	0.0357	0.1156	0.0175	3.81e-11	933970	0.00%	44
T2D	rs4688760	3	49980596	T	C	0.6828	0.042	0.007	2.136e-09	933970	0.00%	36
T2D	rs76263492	3	54828827	T	G	0.0452	0.0897	0.0156	8.937e-09	933970	0.00%	33
T2D	rs3774725	3	63974258	T	G	0.8489	0.0662	0.009	1.953e-13	933970	0.01%	54
T2D	rs4368494	3	64701387	A	G	0.2976	-0.054	0.007	1.385e-14	933970	0.01%	60
T2D	rs11708067	3	123065778	A	G	0.775	0.0882	0.0077	5.046e-30	933970	0.01%	131	body height at birth;body height	31681408;36224396
T2D	rs569255	3	124925934	A	G	0.5393	-0.0396	0.0064	5.638e-10	933970	0.00%	38
T2D	rs62271373	3	150066540	A	T	0.0547	0.0882	0.0144	1.033e-09	933970	0.00%	38
T2D	rs78569745	3	152456697	T	G	0.9578	0.0988	0.0165	2.339e-09	933970	0.00%	36
T2D	rs7642311	3	168223132	A	G	0.8723	0.0545	0.0096	1.533e-08	933970	0.00%	32
T2D	rs8192675	3	170724883	T	C	0.7121	0.0659	0.007	5.772e-21	933970	0.01%	89	body height	32376654
T2D	rs7633675	3	185510613	T	G	0.6837	-0.1085	0.0068	3.206e-57	933970	0.03%	255
T2D	rs3887925	3	186665645	T	C	0.545	0.0539	0.0065	1.014e-16	933970	0.01%	69
T2D	rs6808574	3	187740523	T	C	0.3885	-0.061	0.0066	2.294e-20	933970	0.01%	85
T2D	rs56187241	4	738275	T	C	0.0451	0.1014	0.0157	1.072e-10	933970	0.00%	42
T2D	rs56337234	4	1784403	T	C	0.4978	-0.0548	0.0066	9.753e-17	933970	0.01%	69
T2D	rs362307	4	3241845	T	C	0.0776	0.0704	0.0121	6.776e-09	933970	0.00%	34	alcohol consumption measurement;alcohol consumption measurement	36477530;36477530
T2D	rs10937721	4	6306763	C	G	0.5893	0.085	0.0066	5.39e-38	933970	0.02%	166
T2D	rs7667864	4	17811914	A	C	0.2838	-0.0402	0.0071	1.64e-08	933970	0.00%	32	body height;body height	36224396;36224396
T2D	rs13130484	4	45175691	T	C	0.4296	0.0435	0.0067	8.492e-11	933970	0.00%	42
T2D	rs79920718	4	83578271	A	G	0.3385	0.0389	0.0067	6.431e-09	933970	0.00%	34
T2D	rs1903002	4	89740894	C	G	0.4944	-0.0362	0.0064	1.446e-08	933970	0.00%	32
T2D	rs6821438	4	95091911	A	G	0.5342	0.0397	0.0064	5.103e-10	933970	0.00%	38
T2D	rs10516495	4	103900090	A	T	0.3128	-0.0418	0.0069	1.458e-09	933970	0.00%	37
T2D	rs7669833	4	153513369	A	T	0.2951	-0.0572	0.007	3.524e-16	933970	0.01%	67
T2D	rs28819812	4	157652753	A	C	0.3218	-0.0396	0.0072	4.22e-08	933970	0.00%	30
T2D	rs745805	4	185718132	A	T	0.82	0.0632	0.0084	4.516e-14	933970	0.01%	57
T2D	rs17250977	5	14753745	A	G	0.9628	-0.1178	0.0178	3.636e-11	933970	0.00%	44
T2D	rs6885132	5	14768092	C	G	0.9036	0.077	0.011	2.488e-12	933970	0.01%	49
T2D	rs6884702	5	44682589	A	G	0.6055	-0.0399	0.0065	7.923e-10	933970	0.00%	38
T2D	rs17261179	5	51791225	T	C	0.5154	0.0355	0.0064	2.724e-08	933970	0.00%	31
T2D	rs702634	5	53271420	A	G	0.689	0.0503	0.0069	3.365e-13	933970	0.01%	53
T2D	rs31229	5	53325510	A	G	0.6329	-0.0381	0.0066	7.649e-09	933970	0.00%	33
T2D	rs459193	5	55806751	A	G	0.2594	-0.0722	0.0073	6.783e-23	933970	0.01%	98	body height	30595370
T2D	rs13179413	5	55868097	T	C	0.2772	0.0566	0.0072	4.707e-15	933970	0.01%	62
T2D	rs2307111	5	75003678	T	C	0.6039	0.0502	0.0065	1.049e-14	933970	0.01%	60	body height	32376654
T2D	rs7732130	5	76435004	A	G	0.6992	-0.0606	0.007	5.693e-18	933970	0.01%	75
T2D	rs1316776	5	78430607	A	C	0.3517	-0.0433	0.0067	1.035e-10	933970	0.00%	42
T2D	rs115505614	5	102422968	T	C	0.0502	0.1657	0.0149	7.58e-29	933970	0.01%	124
T2D	rs329122	5	133864599	A	G	0.4292	0.0366	0.0065	1.719e-08	933970	0.00%	32
T2D	rs648795	6	7049440	A	T	0.4146	0.0391	0.0065	1.71e-09	933970	0.00%	36
T2D	rs9379084	6	7231843	A	G	0.1121	-0.0994	0.0106	5.478e-21	933970	0.01%	88	body height;body height;body height	31562340;30595370;34594039
T2D	rs3763277	6	20486574	T	G	0.7235	0.0412	0.0072	1.178e-08	933970	0.00%	33
T2D	rs9368222	6	20686996	A	C	0.2717	0.1379	0.0071	1.42e-83	933970	0.04%	377
T2D	rs9267658	6	31845985	T	C	0.1489	-0.0716	0.0091	3.833e-15	933970	0.01%	62
T2D	rs41267090	6	31848440	A	T	0.9383	-0.0812	0.0138	4.222e-09	933970	0.00%	35
T2D	rs601945	6	32573415	A	G	0.8259	-0.0849	0.0086	4.662e-23	933970	0.01%	97
T2D	rs34298980	6	40409243	T	C	0.4994	0.0379	0.0067	1.55e-08	933970	0.00%	32	body height	32376654
T2D	rs11967262	6	43760327	C	G	0.5142	-0.0378	0.0065	5.782e-09	933970	0.00%	34	alcohol consumption measurement, high density lipoprotein cholesterol measurement;triglyceride measurement, alcohol consumption measurement;triglyceride measurement, alcohol consumption measurement;alcohol consumption measurement, high density lipoprotein cholesterol measurement;triglyceride measurement, alcohol consumption measurement	30698716;30698716;30698716;30698716;30698716
T2D	rs6937438	6	43815364	A	G	0.7112	-0.0514	0.007	2.352e-13	933970	0.01%	54
T2D	rs3798519	6	50788778	A	C	0.811	-0.0616	0.0082	4.602e-14	933970	0.01%	56
T2D	rs1665901	6	107433400	A	T	0.6576	0.0398	0.0068	4.973e-09	933970	0.00%	34
T2D	rs11759026	6	126792095	A	G	0.768	-0.066	0.0075	2.042e-18	933970	0.01%	77
T2D	rs2800733	6	127416930	A	G	0.7164	0.0516	0.0071	4.247e-13	933970	0.01%	53
T2D	rs1573090	6	137302159	T	G	0.5328	0.0458	0.0065	1.722e-12	933970	0.01%	50
T2D	rs6557267	6	153433701	T	C	0.4201	0.036	0.0065	2.928e-08	933970	0.00%	31
T2D	rs474513	6	160770312	A	G	0.5162	0.0399	0.0064	4.178e-10	933970	0.00%	39
T2D	rs4709746	6	164133001	T	C	0.1313	-0.0567	0.0096	3.951e-09	933970	0.00%	35	body height	30595370
T2D	rs17168486	7	14898282	T	C	0.1802	0.0672	0.0083	4.5e-16	933970	0.01%	66
T2D	rs2215383	7	15062983	T	C	0.4625	-0.0641	0.0064	1.056e-23	933970	0.01%	100
T2D	rs1708302	7	28198677	T	C	0.4885	-0.0909	0.0064	5.769e-46	933970	0.02%	202
T2D	rs917195	7	30728452	T	C	0.2287	-0.0473	0.0077	1.029e-09	933970	0.00%	38
T2D	rs878521	7	44255643	A	G	0.2434	0.0618	0.0074	9.308e-17	933970	0.01%	70
T2D	rs11496066	7	102486254	T	C	0.8173	0.0508	0.0083	8.171e-10	933970	0.00%	37
T2D	rs1562396	7	130457914	A	G	0.6796	-0.0555	0.0069	9.635e-16	933970	0.01%	65
T2D	rs62492368	7	150537635	A	G	0.3123	0.044	0.0069	1.924e-10	933970	0.00%	41
T2D	rs6459737	7	156975136	A	G	0.338	-0.0583	0.0067	3.311e-18	933970	0.01%	76
T2D	rs34990153	8	9996389	A	G	0.5601	0.0476	0.0065	2.257e-13	933970	0.01%	54
T2D	rs12680692	8	12618225	A	T	0.3206	0.0413	0.0071	6.602e-09	933970	0.00%	34
T2D	rs7819706	8	19844415	A	G	0.8835	0.0669	0.0101	2.818e-11	933970	0.00%	44
T2D	rs508419	8	41522991	A	G	0.2356	-0.0811	0.0075	5.433e-27	933970	0.01%	117
T2D	rs572033	8	41541741	A	G	0.0376	0.1028	0.0172	2.14e-09	933970	0.00%	36
T2D	rs10097617	8	95961626	T	C	0.485	0.0487	0.0064	2.439e-14	933970	0.01%	58
T2D	rs76471882	8	96128981	T	C	0.0468	0.0875	0.0154	1.308e-08	933970	0.00%	32
T2D	rs3808415	8	116482423	A	G	0.5575	-0.0349	0.0064	4.646e-08	933970	0.00%	30
T2D	rs3802177	8	118185025	A	G	0.3154	-0.1077	0.0069	9.163e-55	933970	0.03%	244
T2D	rs17772814	8	128711742	A	G	0.0857	-0.0746	0.0125	2.133e-09	933970	0.00%	36
T2D	rs1561927	8	129568078	T	C	0.7328	-0.042	0.0072	6.115e-09	933970	0.00%	34
T2D	rs4977213	8	145507304	T	C	0.6281	-0.0507	0.0069	2.187e-13	933970	0.01%	54
T2D	rs12719778	8	145879883	T	C	0.5365	0.0381	0.0065	4.38e-09	933970	0.00%	34
T2D	rs672271	9	3273781	T	C	0.9062	-0.06	0.011	4.825e-08	933970	0.00%	30
T2D	rs10974438	9	4291928	A	C	0.6416	-0.0514	0.0067	1.713e-14	933970	0.01%	59	body height	30595370
T2D	rs62563593	9	19065825	A	G	0.6063	-0.0394	0.0065	1.284e-09	933970	0.00%	37
T2D	rs10811647	9	22065002	C	G	0.5826	-0.0433	0.0065	2.554e-11	933970	0.00%	44
T2D	rs10811660	9	22134068	A	G	0.1704	-0.1598	0.0086	2.541e-77	933970	0.04%	345	psoriasis, type 2 diabetes mellitus	33385400
T2D	rs12555274	9	22136440	C	G	0.2646	0.1068	0.0072	1.883e-49	933970	0.02%	220
T2D	rs1412234	9	28410683	T	C	0.6739	-0.0393	0.0068	7.713e-09	933970	0.00%	33
T2D	rs12001437	9	34074476	T	C	0.6309	-0.0402	0.0066	1.099e-09	933970	0.00%	37
T2D	rs17791513	9	81905590	A	G	0.9323	0.1016	0.0132	1.346e-14	933970	0.01%	59
T2D	rs2796441	9	84308948	A	G	0.406	-0.0674	0.0065	2.972e-25	933970	0.01%	108
T2D	rs55653563	9	97001682	A	C	0.7333	0.0435	0.0072	1.731e-09	933970	0.00%	37
T2D	rs505922	9	136149229	T	C	0.6634	-0.0473	0.0068	3.65e-12	933970	0.01%	48
T2D	rs28533815	9	139241828	T	C	0.2507	-0.0748	0.008	5.452e-21	933970	0.01%	87
T2D	rs11257655	10	12307894	T	C	0.2169	0.0859	0.0077	1.455e-28	933970	0.01%	124
T2D	rs3847343	10	71319071	A	G	0.6108	0.0482	0.0067	6.338e-13	933970	0.01%	52
T2D	rs2812539	10	71465359	T	G	0.7021	0.051	0.007	3.593e-13	933970	0.01%	53
T2D	rs703972	10	80952826	C	G	0.4676	-0.0698	0.0065	5.771e-27	933970	0.01%	115
T2D	rs10882099	10	94460650	T	C	0.5879	0.1095	0.0065	7.726e-64	933970	0.03%	284
T2D	rs116425039	10	114681965	A	G	0.012	-0.272	0.0348	5.084e-15	933970	0.01%	61
T2D	rs35011184	10	114749734	A	G	0.2306	0.2822	0.0075	1e-200	933970	0.15%	1416
T2D	rs7076754	10	114797893	A	G	0.1681	-0.0872	0.0087	1.079e-23	933970	0.01%	100
T2D	rs12245680	10	114820191	T	C	0.8954	-0.146	0.0105	3.408e-44	933970	0.02%	193
T2D	rs145003494	10	114834411	A	G	0.0102	0.2848	0.0348	2.547e-16	933970	0.01%	67
T2D	rs11599737	10	114891443	A	G	0.0973	-0.0901	0.0112	8.811e-16	933970	0.01%	65
T2D	rs2280141	10	124193181	T	G	0.5118	0.0489	0.0064	1.913e-14	933970	0.01%	58	body height;body height	30595370;36224396
T2D	rs76074250	11	2073182	A	G	0.7971	-0.0463	0.0081	9.305e-09	933970	0.00%	33
T2D	rs4929965	11	2197286	A	G	0.3813	0.0668	0.0068	9.669e-23	933970	0.01%	97
T2D	rs11023461	11	2632430	C	G	0.9242	-0.0751	0.0129	5.494e-09	933970	0.00%	34
T2D	rs231360	11	2692249	T	C	0.3963	0.0576	0.0067	8.269e-18	933970	0.01%	74
T2D	rs11023938	11	2756965	T	C	0.1768	0.0478	0.0087	3.79e-08	933970	0.00%	30
T2D	rs2237895	11	2857194	A	C	0.573	-0.0892	0.0066	1.147e-41	933970	0.02%	183
T2D	rs141521721	11	14763828	A	C	0.0233	0.1212	0.0214	1.392e-08	933970	0.00%	32
T2D	rs5215	11	17408630	T	C	0.6272	-0.0706	0.0066	9.848e-27	933970	0.01%	114	psoriasis, type 2 diabetes mellitus	33385400
T2D	rs145678014	11	32927778	T	G	0.0426	-0.1048	0.0163	1.397e-10	933970	0.00%	41	hair colour measurement	30595370
T2D	rs2767036	11	34982148	A	C	0.7086	-0.0389	0.007	2.936e-08	933970	0.00%	31
T2D	rs1061810	11	43877934	A	C	0.2867	0.0502	0.007	8.305e-13	933970	0.01%	51
T2D	rs12419690	11	45858584	A	G	0.5524	-0.0351	0.0064	3.892e-08	933970	0.00%	30
T2D	rs7124681	11	47529947	A	C	0.4106	0.0362	0.0065	2.454e-08	933970	0.00%	31
T2D	rs1783541	11	65294799	T	C	0.201	0.0608	0.0081	4.647e-14	933970	0.01%	56	body height	36224396
T2D	rs55911137	11	69456000	C	G	0.0259	-0.1454	0.0214	9.942e-12	933970	0.00%	46
T2D	rs77464186	11	72460398	A	C	0.8357	0.1002	0.0087	9.304e-31	933970	0.01%	133
T2D	rs10830963	11	92708710	C	G	0.7208	-0.101	0.0071	1.121e-45	933970	0.02%	202
T2D	rs11603164	11	93016858	T	G	0.7052	0.0452	0.007	1.169e-10	933970	0.00%	42
T2D	rs7933438	11	128041582	A	G	0.1472	-0.058	0.0093	4.841e-10	933970	0.00%	39
T2D	rs10750397	11	128234144	A	G	0.2829	0.0394	0.0071	3.132e-08	933970	0.00%	31
T2D	rs67232546	11	128398938	T	C	0.2047	0.0531	0.008	2.505e-11	933970	0.00%	44
T2D	rs10848958	12	4031104	T	C	0.1966	-0.0451	0.0083	4.968e-08	933970	0.00%	30
T2D	rs11063029	12	4301301	T	C	0.0581	0.0858	0.0138	5.364e-10	933970	0.00%	39
T2D	rs3217792	12	4384696	T	C	0.0866	-0.1169	0.0121	6.272e-22	933970	0.01%	93
T2D	rs76895963	12	4384844	T	G	0.9801	0.4826	0.0275	9.124e-69	933970	0.03%	308	body height;body height;psoriasis, type 2 diabetes mellitus;body height	30595370;28270201;33385400;34594039
T2D	rs2066827	12	12871099	T	G	0.7675	-0.0473	0.0081	4.438e-09	933970	0.00%	34	body height	36224396
T2D	rs1872992	12	26457190	A	G	0.7414	-0.0457	0.0072	2.52e-10	933970	0.00%	40
T2D	rs7966976	12	27962934	A	G	0.1964	-0.0751	0.0081	1.217e-20	933970	0.01%	86
T2D	rs2258238	12	66221060	A	T	0.8963	-0.102	0.0106	5.139e-22	933970	0.01%	93
T2D	rs7968902	12	66363070	T	G	0.4352	-0.0516	0.0065	1.883e-15	933970	0.01%	63
T2D	rs1705263	12	71523043	A	C	0.4367	-0.0484	0.0064	3.507e-14	933970	0.01%	57
T2D	rs61939481	12	95921998	T	C	0.9318	-0.0714	0.0127	1.742e-08	933970	0.00%	32
T2D	rs77864822	12	97848775	A	G	0.9295	0.0753	0.0129	5.005e-09	933970	0.00%	34
T2D	rs1426371	12	108629780	A	G	0.2659	-0.0517	0.0073	1.738e-12	933970	0.01%	50	alcohol consumption measurement;alcohol consumption measurement	30643251;36477530
T2D	rs7313918	12	118394008	T	C	0.8635	-0.0559	0.0094	2.99e-09	933970	0.00%	35
T2D	rs189117855	12	121178214	A	C	0.0289	0.1131	0.0197	9.15e-09	933970	0.00%	33
T2D	rs56348580	12	121432117	C	G	0.3082	-0.0617	0.0069	4.313e-19	933970	0.01%	80
T2D	rs77536694	12	121470591	A	G	0.9774	-0.1259	0.0219	8.748e-09	933970	0.00%	33
T2D	rs4148856	12	123450765	C	G	0.7828	0.047	0.0077	1.311e-09	933970	0.00%	37
T2D	rs10773051	12	124510391	T	C	0.235	-0.0411	0.0075	4.982e-08	933970	0.00%	30
T2D	rs35318451	12	133068484	A	G	0.331	0.0478	0.007	9.498e-12	933970	0.00%	47
T2D	rs34584161	13	26776999	A	G	0.7609	0.0468	0.0075	5.364e-10	933970	0.00%	39
T2D	rs11842871	13	31042452	T	G	0.2669	-0.04	0.0073	4.825e-08	933970	0.00%	30
T2D	rs576674	13	33554302	A	G	0.8313	-0.0538	0.0086	3.697e-10	933970	0.00%	39
T2D	rs9316500	13	51094114	T	G	0.7121	0.0387	0.007	3.454e-08	933970	0.00%	31
T2D	rs9563615	13	59077406	A	T	0.7092	0.0408	0.0072	1.628e-08	933970	0.00%	32
T2D	rs1359790	13	80717156	A	G	0.2791	-0.0817	0.0071	1.76e-30	933970	0.01%	132	body height;body height	36224396;36224396
T2D	rs7325671	13	108797836	T	C	0.1264	0.0545	0.0096	1.533e-08	933970	0.00%	32
T2D	rs17122772	14	23288935	C	G	0.7736	-0.0428	0.0077	3.313e-08	933970	0.00%	31
T2D	rs17522122	14	33302882	T	G	0.474	0.0356	0.0064	2.49e-08	933970	0.00%	31
T2D	rs8008910	14	79944099	A	G	0.2192	0.0554	0.0076	4.223e-13	933970	0.01%	53
T2D	rs2896177	14	91968313	A	G	0.5413	-0.0367	0.0064	9.128e-09	933970	0.00%	33
T2D	rs3783394	14	103858673	A	G	0.3477	-0.038	0.0067	1.421e-08	933970	0.00%	32
T2D	rs34715063	15	38873115	T	C	0.8778	-0.0772	0.0099	8.403e-15	933970	0.01%	61
T2D	rs2289739	15	41801512	T	G	0.3556	0.0469	0.0067	2.578e-12	933970	0.01%	49
T2D	rs2456530	15	53091553	T	C	0.126	0.054	0.0096	2.071e-08	933970	0.00%	32
T2D	rs144801310	15	57469927	A	C	0.9661	-0.1006	0.0183	4.01e-08	933970	0.00%	30
T2D	rs11856307	15	62399093	A	C	0.5706	0.047	0.0065	4.481e-13	933970	0.01%	52
T2D	rs7178762	15	63871292	T	C	0.5364	-0.0387	0.0064	1.367e-09	933970	0.00%	37
T2D	rs4776970	15	68080886	A	T	0.642	0.0378	0.0067	1.691e-08	933970	0.00%	32
T2D	rs13737	15	75932129	T	G	0.2406	-0.0481	0.0075	1.765e-10	933970	0.00%	41	body height	38116116
T2D	rs12910361	15	77782335	A	G	0.2926	-0.0814	0.007	3.951e-31	933970	0.01%	135
T2D	rs2351707	15	90384045	T	C	0.7178	-0.0644	0.007	4.301e-20	933970	0.01%	85
T2D	rs2290203	15	91512067	A	G	0.2047	0.0604	0.0079	1.453e-14	933970	0.01%	58
T2D	rs6600191	16	295795	T	C	0.8246	0.0587	0.0085	4.471e-12	933970	0.01%	48
T2D	rs12325539	16	30033633	T	C	0.5998	-0.041	0.0065	2.686e-10	933970	0.00%	40
T2D	rs55872725	16	53809123	T	C	0.4175	0.122	0.0065	8.509e-79	933970	0.04%	352	alcohol consumption measurement	37282553
T2D	rs862320	16	69651866	T	C	0.4231	-0.0433	0.0065	2.554e-11	933970	0.00%	44	body height	32376654
T2D	rs72802358	16	75243657	C	G	0.1032	-0.1135	0.0107	2.215e-26	933970	0.01%	113
T2D	rs2925979	16	81534790	T	C	0.2987	0.0546	0.007	7.068e-15	933970	0.01%	61	alcohol consumption measurement, high density lipoprotein cholesterol measurement;triglyceride measurement, alcohol consumption measurement;triglyceride measurement, alcohol consumption measurement;triglyceride measurement, alcohol consumption measurement;alcohol consumption measurement, high density lipoprotein cholesterol measurement;alcohol consumption measurement, high density lipoprotein cho…	30698716;30698716;30698716;30698716;30698716;30698716
T2D	rs12920022	16	89564055	A	T	0.1582	0.0528	0.0092	1.001e-08	933970	0.00%	33
T2D	rs8071043	17	3988451	T	C	0.6738	-0.0523	0.0068	1.533e-14	933970	0.01%	59
T2D	rs55973554	17	9793756	A	G	0.3215	0.039	0.0068	1.001e-08	933970	0.00%	33
T2D	rs4925109	17	17661802	A	G	0.3177	0.0476	0.0069	5.65e-12	933970	0.01%	48
T2D	rs3094515	17	36043653	T	C	0.3699	-0.0464	0.0072	1.339e-10	933970	0.00%	42
T2D	rs2107133	17	36064897	A	G	0.8727	0.0643	0.0097	4.017e-11	933970	0.00%	44
T2D	rs10908278	17	36099952	A	T	0.5174	-0.0749	0.0067	5.254e-29	933970	0.01%	125
T2D	rs34855406	17	40731411	C	G	0.2746	0.049	0.0071	5.891e-12	933970	0.01%	48
T2D	rs35895680	17	47060322	A	C	0.323	-0.0554	0.0069	1.084e-15	933970	0.01%	64
T2D	rs58642235	17	62202689	T	C	0.8612	-0.0566	0.0094	1.896e-09	933970	0.00%	36
T2D	rs61676547	17	65892507	C	G	0.1937	0.0525	0.0081	7.417e-11	933970	0.00%	42
T2D	rs7240767	18	7070642	T	C	0.626	-0.0372	0.0066	1.705e-08	933970	0.00%	32
T2D	rs1431841	18	40087098	T	G	0.2113	0.0429	0.0077	3.078e-08	933970	0.00%	31
T2D	rs72926982	18	53087984	A	T	0.0846	0.074	0.0114	8.927e-11	933970	0.00%	42	alcohol use disorder measurement, alcohol consumption measurement;alcohol consumption measurement	32451486;32451486
T2D	rs9957320	18	56876430	T	G	0.1719	-0.0487	0.0085	9.339e-09	933970	0.00%	33
T2D	rs8097210	18	57857135	T	G	0.7325	-0.0537	0.0072	1.061e-13	933970	0.01%	56
T2D	rs12454712	18	60845884	T	C	0.6129	0.0477	0.0068	2.402e-12	933970	0.01%	49	body height;body height	32376654;36224396
T2D	rs262549	19	4951064	C	G	0.8067	-0.0474	0.0082	6.475e-09	933970	0.00%	33
T2D	rs4804833	19	7970635	A	G	0.3912	0.048	0.0066	3.417e-13	933970	0.01%	53
T2D	rs10419627	19	13036677	A	G	0.591	0.0431	0.0065	3.15e-11	933970	0.00%	44
T2D	rs739846	19	19419071	A	G	0.0761	0.0877	0.0119	2.02e-13	933970	0.01%	54
T2D	rs3786900	19	33897149	A	G	0.7307	0.0434	0.0072	1.886e-09	933970	0.00%	36
T2D	rs429358	19	45411941	T	C	0.8473	0.0746	0.0091	2.621e-16	933970	0.01%	67	body height	32376654
T2D	rs10406431	19	46157019	A	G	0.5626	0.0603	0.0065	1.557e-20	933970	0.01%	86
T2D	rs3810291	19	47569003	A	G	0.6718	0.0434	0.0069	3.376e-10	933970	0.00%	40	body height	32376654
T2D	rs17744783	20	21460433	A	T	0.1073	0.0577	0.0103	1.873e-08	933970	0.00%	31
T2D	rs1007090	20	32582871	T	C	0.3316	-0.044	0.0068	1.012e-10	933970	0.00%	42
T2D	rs36112520	20	43003122	A	G	0.1107	0.0783	0.0104	4.225e-14	933970	0.01%	57
T2D	rs1800961	20	43042364	T	C	0.0349	0.1602	0.0175	5.095e-20	933970	0.01%	84	alcohol consumption measurement, high density lipoprotein cholesterol measurement;low density lipoprotein cholesterol measurement, alcohol consumption measurement;alcohol consumption measurement, high density lipoprotein cholesterol measurement;alcohol consumption measurement, high density lipoprotein cholesterol measurement;low density lipoprotein cholesterol measurement, alcohol consumption mea…	30698716;30698716;30698716;30698716;30698716
T2D	rs1999536	20	45581777	C	G	0.5732	-0.0404	0.0065	4.863e-10	933970	0.00%	39
T2D	rs13040225	20	48830772	A	T	0.5361	0.0433	0.0064	1.205e-11	933970	0.00%	46
T2D	rs4812034	20	57397566	T	G	0.5465	0.0416	0.0064	7.347e-11	933970	0.00%	42
T2D	rs2023681	22	30599562	A	G	0.087	-0.0826	0.0115	7.399e-13	933970	0.01%	52
T2D	rs5758223	22	41489920	A	G	0.7134	0.0401	0.0071	1.779e-08	933970	0.00%	32
T2D	rs738409	22	44324727	C	G	0.7743	-0.0436	0.0076	1.168e-08	933970	0.00%	33
T2D	rs36138276	22	50422348	A	G	0.4992	-0.0431	0.0066	6.403e-11	933970	0.00%	43
SNP: single nucleotide polymorphism; Chr: chromosome; EAF: effect allele frequency; Beta: effect value; SE: standard error of β; R2: the extent to which instrumental variables explain exposure; F: F-statistic; T2D: type 2 diabetes mellitus
Note：SNPs associated with confounders were eliminated as instrumental variables

## Sheet: Table S8
Table S8 Details of instrumental variables for type 2 diabetes with cutaneous squamous cell carcinoma
Exposure	SNP	Chr	Position	Effect allele	Other allele	EAF	Beta	SE	P-value	Sample size	R2	F	Confounding trait	PMID
T2D	rs3768321	1	40035928	T	G	0.1993	0.084	0.008	4.753e-26	933970	0.01%	110
T2D	rs58432198	1	51256091	T	C	0.1172	-0.0636	0.0103	5.707e-10	933970	0.00%	38
T2D	rs12140153	1	62579891	T	G	0.0953	-0.0645	0.0113	1.17e-08	933970	0.00%	33
T2D	rs1127215	1	117532790	T	C	0.4153	-0.0491	0.0065	3.918e-14	933970	0.01%	57
T2D	rs320369	1	118143517	A	G	0.3232	0.0372	0.0068	4.602e-08	933970	0.00%	30
T2D	rs1493694	1	120526982	T	C	0.1096	0.08	0.0102	3.353e-15	933970	0.01%	62
T2D	rs490689	1	177873841	A	G	0.2002	0.0543	0.008	8.863e-12	933970	0.00%	46
T2D	rs3862948	1	205099959	A	C	0.235	0.0414	0.0075	3.98e-08	933970	0.00%	30
T2D	rs9430095	1	206593900	C	G	0.4934	0.0356	0.0065	4.157e-08	933970	0.00%	30
T2D	rs340874	1	214159256	T	C	0.449	-0.0678	0.0065	1.555e-25	933970	0.01%	109
T2D	rs2820446	1	219748818	C	G	0.7076	0.0593	0.007	2.833e-17	933970	0.01%	72
T2D	rs348330	1	229672955	A	G	0.6399	-0.0492	0.0067	2.1e-13	933970	0.01%	54
T2D	rs62107261	2	422144	T	C	0.9541	0.1019	0.0161	2.621e-10	933970	0.00%	40	smoking status measurement;smoking initiation	30595370;36477530
T2D	rs13396935	2	653195	A	G	0.1714	-0.0513	0.0085	1.458e-09	933970	0.00%	36	smoking behavior	30643258
T2D	rs11680058	2	16574669	A	G	0.8648	0.0581	0.0104	2.081e-08	933970	0.00%	31
T2D	rs34048824	2	25535543	T	C	0.5692	0.0364	0.0065	2.055e-08	933970	0.00%	31
T2D	rs1260326	2	27730940	T	C	0.3931	-0.0644	0.0066	1.621e-22	933970	0.01%	95
T2D	rs11885451	2	43443768	T	C	0.4888	-0.037	0.0065	1.2e-08	933970	0.00%	32
T2D	rs17030845	2	43687879	T	C	0.1007	-0.1191	0.0108	2.349e-28	933970	0.01%	122
T2D	rs2862874	2	58990485	T	G	0.6061	0.036	0.0066	4.825e-08	933970	0.00%	30
T2D	rs6545714	2	59307725	A	G	0.6081	-0.0363	0.0065	2.246e-08	933970	0.00%	31
T2D	rs243019	2	60585806	T	C	0.5359	-0.0588	0.0064	3.372e-20	933970	0.01%	84
T2D	rs2080385	2	65292762	T	G	0.2489	-0.0551	0.0074	1.244e-13	933970	0.01%	55
T2D	rs2028150	2	65655012	C	G	0.5982	0.0537	0.0065	1.314e-16	933970	0.01%	68
T2D	rs11688682	2	121347612	C	G	0.2721	-0.0581	0.0076	2.928e-14	933970	0.01%	58
T2D	rs16841827	2	158329237	A	G	0.063	-0.0822	0.0133	6.339e-10	933970	0.00%	38
T2D	rs7572970	2	161136656	A	G	0.2659	-0.0447	0.0072	6.12e-10	933970	0.00%	39
T2D	rs13389219	2	165528876	T	C	0.4014	-0.0605	0.0065	1.165e-20	933970	0.01%	87
T2D	rs2972144	2	227101411	A	G	0.3618	-0.0911	0.0066	2.192e-43	933970	0.02%	191
T2D	rs11709077	3	12336507	A	G	0.1264	-0.104	0.0097	1.255e-26	933970	0.01%	115
T2D	rs1496653	3	23454790	A	G	0.7887	0.0665	0.0079	2.487e-17	933970	0.01%	71
T2D	rs74486672	3	23618935	T	C	0.0357	0.1156	0.0175	3.81e-11	933970	0.00%	44
T2D	rs4688760	3	49980596	T	C	0.6828	0.042	0.007	2.136e-09	933970	0.00%	36
T2D	rs76263492	3	54828827	T	G	0.0452	0.0897	0.0156	8.937e-09	933970	0.00%	33
T2D	rs3774725	3	63974258	T	G	0.8489	0.0662	0.009	1.953e-13	933970	0.01%	54
T2D	rs4368494	3	64701387	A	G	0.2976	-0.054	0.007	1.385e-14	933970	0.01%	60
T2D	rs11708067	3	123065778	A	G	0.775	0.0882	0.0077	5.046e-30	933970	0.01%	131
T2D	rs569255	3	124925934	A	G	0.5393	-0.0396	0.0064	5.638e-10	933970	0.00%	38
T2D	rs62271373	3	150066540	A	T	0.0547	0.0882	0.0144	1.033e-09	933970	0.00%	38
T2D	rs78569745	3	152456697	T	G	0.9578	0.0988	0.0165	2.339e-09	933970	0.00%	36
T2D	rs7642311	3	168223132	A	G	0.8723	0.0545	0.0096	1.533e-08	933970	0.00%	32
T2D	rs8192675	3	170724883	T	C	0.7121	0.0659	0.007	5.772e-21	933970	0.01%	89
T2D	rs7633675	3	185510613	T	G	0.6837	-0.1085	0.0068	3.206e-57	933970	0.03%	255
T2D	rs3887925	3	186665645	T	C	0.545	0.0539	0.0065	1.014e-16	933970	0.01%	69
T2D	rs6808574	3	187740523	T	C	0.3885	-0.061	0.0066	2.294e-20	933970	0.01%	85
T2D	rs56187241	4	738275	T	C	0.0451	0.1014	0.0157	1.072e-10	933970	0.00%	42
T2D	rs56337234	4	1784403	T	C	0.4978	-0.0548	0.0066	9.753e-17	933970	0.01%	69
T2D	rs362307	4	3241845	T	C	0.0776	0.0704	0.0121	6.776e-09	933970	0.00%	34
T2D	rs10937721	4	6306763	C	G	0.5893	0.085	0.0066	5.39e-38	933970	0.02%	166
T2D	rs7667864	4	17811914	A	C	0.2838	-0.0402	0.0071	1.64e-08	933970	0.00%	32
T2D	rs13130484	4	45175691	T	C	0.4296	0.0435	0.0067	8.492e-11	933970	0.00%	42
T2D	rs79920718	4	83578271	A	G	0.3385	0.0389	0.0067	6.431e-09	933970	0.00%	34
T2D	rs1903002	4	89740894	C	G	0.4944	-0.0362	0.0064	1.446e-08	933970	0.00%	32
T2D	rs6821438	4	95091911	A	G	0.5342	0.0397	0.0064	5.103e-10	933970	0.00%	38
T2D	rs10516495	4	103900090	A	T	0.3128	-0.0418	0.0069	1.458e-09	933970	0.00%	37
T2D	rs7669833	4	153513369	A	T	0.2951	-0.0572	0.007	3.524e-16	933970	0.01%	67
T2D	rs28819812	4	157652753	A	C	0.3218	-0.0396	0.0072	4.22e-08	933970	0.00%	30
T2D	rs745805	4	185718132	A	T	0.82	0.0632	0.0084	4.516e-14	933970	0.01%	57
T2D	rs17250977	5	14753745	A	G	0.9628	-0.1178	0.0178	3.636e-11	933970	0.00%	44
T2D	rs6885132	5	14768092	C	G	0.9036	0.077	0.011	2.488e-12	933970	0.01%	49
T2D	rs6884702	5	44682589	A	G	0.6055	-0.0399	0.0065	7.923e-10	933970	0.00%	38
T2D	rs17261179	5	51791225	T	C	0.5154	0.0355	0.0064	2.724e-08	933970	0.00%	31
T2D	rs702634	5	53271420	A	G	0.689	0.0503	0.0069	3.365e-13	933970	0.01%	53
T2D	rs31229	5	53325510	A	G	0.6329	-0.0381	0.0066	7.649e-09	933970	0.00%	33
T2D	rs459193	5	55806751	A	G	0.2594	-0.0722	0.0073	6.783e-23	933970	0.01%	98	smoking behavior, BMI-adjusted waist-hip ratio;smoking behavior, BMI-adjusted waist-hip ratio;smoking behavior, BMI-adjusted waist-hip ratio;smoking behavior, BMI-adjusted waist-hip ratio;smoking behavior, BMI-adjusted waist-hip ratio	28443625;28443625;28443625;28443625;28443625
T2D	rs13179413	5	55868097	T	C	0.2772	0.0566	0.0072	4.707e-15	933970	0.01%	62
T2D	rs2307111	5	75003678	T	C	0.6039	0.0502	0.0065	1.049e-14	933970	0.01%	60
T2D	rs7732130	5	76435004	A	G	0.6992	-0.0606	0.007	5.693e-18	933970	0.01%	75
T2D	rs1316776	5	78430607	A	C	0.3517	-0.0433	0.0067	1.035e-10	933970	0.00%	42
T2D	rs115505614	5	102422968	T	C	0.0502	0.1657	0.0149	7.58e-29	933970	0.01%	124
T2D	rs329122	5	133864599	A	G	0.4292	0.0366	0.0065	1.719e-08	933970	0.00%	32	smoking initiation	36477530
T2D	rs648795	6	7049440	A	T	0.4146	0.0391	0.0065	1.71e-09	933970	0.00%	36
T2D	rs9379084	6	7231843	A	G	0.1121	-0.0994	0.0106	5.478e-21	933970	0.01%	88
T2D	rs3763277	6	20486574	T	G	0.7235	0.0412	0.0072	1.178e-08	933970	0.00%	33
T2D	rs9368222	6	20686996	A	C	0.2717	0.1379	0.0071	1.42e-83	933970	0.04%	377
T2D	rs9267658	6	31845985	T	C	0.1489	-0.0716	0.0091	3.833e-15	933970	0.01%	62
T2D	rs41267090	6	31848440	A	T	0.9383	-0.0812	0.0138	4.222e-09	933970	0.00%	35
T2D	rs601945	6	32573415	A	G	0.8259	-0.0849	0.0086	4.662e-23	933970	0.01%	97
T2D	rs34298980	6	40409243	T	C	0.4994	0.0379	0.0067	1.55e-08	933970	0.00%	32
T2D	rs11967262	6	43760327	C	G	0.5142	-0.0378	0.0065	5.782e-09	933970	0.00%	34
T2D	rs6937438	6	43815364	A	G	0.7112	-0.0514	0.007	2.352e-13	933970	0.01%	54
T2D	rs3798519	6	50788778	A	C	0.811	-0.0616	0.0082	4.602e-14	933970	0.01%	56
T2D	rs1665901	6	107433400	A	T	0.6576	0.0398	0.0068	4.973e-09	933970	0.00%	34
T2D	rs11759026	6	126792095	A	G	0.768	-0.066	0.0075	2.042e-18	933970	0.01%	77
T2D	rs2800733	6	127416930	A	G	0.7164	0.0516	0.0071	4.247e-13	933970	0.01%	53
T2D	rs1573090	6	137302159	T	G	0.5328	0.0458	0.0065	1.722e-12	933970	0.01%	50
T2D	rs6557267	6	153433701	T	C	0.4201	0.036	0.0065	2.928e-08	933970	0.00%	31
T2D	rs474513	6	160770312	A	G	0.5162	0.0399	0.0064	4.178e-10	933970	0.00%	39
T2D	rs4709746	6	164133001	T	C	0.1313	-0.0567	0.0096	3.951e-09	933970	0.00%	35
T2D	rs17168486	7	14898282	T	C	0.1802	0.0672	0.0083	4.5e-16	933970	0.01%	66
T2D	rs2215383	7	15062983	T	C	0.4625	-0.0641	0.0064	1.056e-23	933970	0.01%	100
T2D	rs1708302	7	28198677	T	C	0.4885	-0.0909	0.0064	5.769e-46	933970	0.02%	202
T2D	rs917195	7	30728452	T	C	0.2287	-0.0473	0.0077	1.029e-09	933970	0.00%	38
T2D	rs878521	7	44255643	A	G	0.2434	0.0618	0.0074	9.308e-17	933970	0.01%	70
T2D	rs11496066	7	102486254	T	C	0.8173	0.0508	0.0083	8.171e-10	933970	0.00%	37
T2D	rs1562396	7	130457914	A	G	0.6796	-0.0555	0.0069	9.635e-16	933970	0.01%	65
T2D	rs62492368	7	150537635	A	G	0.3123	0.044	0.0069	1.924e-10	933970	0.00%	41
T2D	rs6459737	7	156975136	A	G	0.338	-0.0583	0.0067	3.311e-18	933970	0.01%	76
T2D	rs34990153	8	9996389	A	G	0.5601	0.0476	0.0065	2.257e-13	933970	0.01%	54
T2D	rs12680692	8	12618225	A	T	0.3206	0.0413	0.0071	6.602e-09	933970	0.00%	34
T2D	rs7819706	8	19844415	A	G	0.8835	0.0669	0.0101	2.818e-11	933970	0.00%	44
T2D	rs508419	8	41522991	A	G	0.2356	-0.0811	0.0075	5.433e-27	933970	0.01%	117
T2D	rs572033	8	41541741	A	G	0.0376	0.1028	0.0172	2.14e-09	933970	0.00%	36
T2D	rs10097617	8	95961626	T	C	0.485	0.0487	0.0064	2.439e-14	933970	0.01%	58
T2D	rs76471882	8	96128981	T	C	0.0468	0.0875	0.0154	1.308e-08	933970	0.00%	32
T2D	rs3808415	8	116482423	A	G	0.5575	-0.0349	0.0064	4.646e-08	933970	0.00%	30
T2D	rs3802177	8	118185025	A	G	0.3154	-0.1077	0.0069	9.163e-55	933970	0.03%	244
T2D	rs17772814	8	128711742	A	G	0.0857	-0.0746	0.0125	2.133e-09	933970	0.00%	36
T2D	rs1561927	8	129568078	T	C	0.7328	-0.042	0.0072	6.115e-09	933970	0.00%	34
T2D	rs4977213	8	145507304	T	C	0.6281	-0.0507	0.0069	2.187e-13	933970	0.01%	54
T2D	rs12719778	8	145879883	T	C	0.5365	0.0381	0.0065	4.38e-09	933970	0.00%	34
T2D	rs672271	9	3273781	T	C	0.9062	-0.06	0.011	4.825e-08	933970	0.00%	30
T2D	rs10974438	9	4291928	A	C	0.6416	-0.0514	0.0067	1.713e-14	933970	0.01%	59
T2D	rs62563593	9	19065825	A	G	0.6063	-0.0394	0.0065	1.284e-09	933970	0.00%	37
T2D	rs10811647	9	22065002	C	G	0.5826	-0.0433	0.0065	2.554e-11	933970	0.00%	44
T2D	rs10811660	9	22134068	A	G	0.1704	-0.1598	0.0086	2.541e-77	933970	0.04%	345
T2D	rs12555274	9	22136440	C	G	0.2646	0.1068	0.0072	1.883e-49	933970	0.02%	220
T2D	rs1412234	9	28410683	T	C	0.6739	-0.0393	0.0068	7.713e-09	933970	0.00%	33
T2D	rs12001437	9	34074476	T	C	0.6309	-0.0402	0.0066	1.099e-09	933970	0.00%	37
T2D	rs17791513	9	81905590	A	G	0.9323	0.1016	0.0132	1.346e-14	933970	0.01%	59
T2D	rs2796441	9	84308948	A	G	0.406	-0.0674	0.0065	2.972e-25	933970	0.01%	108
T2D	rs55653563	9	97001682	A	C	0.7333	0.0435	0.0072	1.731e-09	933970	0.00%	37
T2D	rs505922	9	136149229	T	C	0.6634	-0.0473	0.0068	3.65e-12	933970	0.01%	48
T2D	rs28533815	9	139241828	T	C	0.2507	-0.0748	0.008	5.452e-21	933970	0.01%	87
T2D	rs11257655	10	12307894	T	C	0.2169	0.0859	0.0077	1.455e-28	933970	0.01%	124
T2D	rs3847343	10	71319071	A	G	0.6108	0.0482	0.0067	6.338e-13	933970	0.01%	52
T2D	rs2812539	10	71465359	T	G	0.7021	0.051	0.007	3.593e-13	933970	0.01%	53
T2D	rs703972	10	80952826	C	G	0.4676	-0.0698	0.0065	5.771e-27	933970	0.01%	115
T2D	rs10882099	10	94460650	T	C	0.5879	0.1095	0.0065	7.726e-64	933970	0.03%	284
T2D	rs116425039	10	114681965	A	G	0.012	-0.272	0.0348	5.084e-15	933970	0.01%	61
T2D	rs35011184	10	114749734	A	G	0.2306	0.2822	0.0075	1e-200	933970	0.15%	1416
T2D	rs7076754	10	114797893	A	G	0.1681	-0.0872	0.0087	1.079e-23	933970	0.01%	100
T2D	rs12245680	10	114820191	T	C	0.8954	-0.146	0.0105	3.408e-44	933970	0.02%	193
T2D	rs145003494	10	114834411	A	G	0.0102	0.2848	0.0348	2.547e-16	933970	0.01%	67
T2D	rs11599737	10	114891443	A	G	0.0973	-0.0901	0.0112	8.811e-16	933970	0.01%	65
T2D	rs2280141	10	124193181	T	G	0.5118	0.0489	0.0064	1.913e-14	933970	0.01%	58
T2D	rs76074250	11	2073182	A	G	0.7971	-0.0463	0.0081	9.305e-09	933970	0.00%	33
T2D	rs4929965	11	2197286	A	G	0.3813	0.0668	0.0068	9.669e-23	933970	0.01%	97
T2D	rs11023461	11	2632430	C	G	0.9242	-0.0751	0.0129	5.494e-09	933970	0.00%	34
T2D	rs231360	11	2692249	T	C	0.3963	0.0576	0.0067	8.269e-18	933970	0.01%	74
T2D	rs11023938	11	2756965	T	C	0.1768	0.0478	0.0087	3.79e-08	933970	0.00%	30
T2D	rs2237895	11	2857194	A	C	0.573	-0.0892	0.0066	1.147e-41	933970	0.02%	183
T2D	rs141521721	11	14763828	A	C	0.0233	0.1212	0.0214	1.392e-08	933970	0.00%	32
T2D	rs5215	11	17408630	T	C	0.6272	-0.0706	0.0066	9.848e-27	933970	0.01%	114
T2D	rs145678014	11	32927778	T	G	0.0426	-0.1048	0.0163	1.397e-10	933970	0.00%	41
T2D	rs2767036	11	34982148	A	C	0.7086	-0.0389	0.007	2.936e-08	933970	0.00%	31
T2D	rs1061810	11	43877934	A	C	0.2867	0.0502	0.007	8.305e-13	933970	0.01%	51
T2D	rs12419690	11	45858584	A	G	0.5524	-0.0351	0.0064	3.892e-08	933970	0.00%	30
T2D	rs7124681	11	47529947	A	C	0.4106	0.0362	0.0065	2.454e-08	933970	0.00%	31
T2D	rs1783541	11	65294799	T	C	0.201	0.0608	0.0081	4.647e-14	933970	0.01%	56
T2D	rs55911137	11	69456000	C	G	0.0259	-0.1454	0.0214	9.942e-12	933970	0.00%	46
T2D	rs77464186	11	72460398	A	C	0.8357	0.1002	0.0087	9.304e-31	933970	0.01%	133
T2D	rs10830963	11	92708710	C	G	0.7208	-0.101	0.0071	1.121e-45	933970	0.02%	202
T2D	rs11603164	11	93016858	T	G	0.7052	0.0452	0.007	1.169e-10	933970	0.00%	42
T2D	rs7933438	11	128041582	A	G	0.1472	-0.058	0.0093	4.841e-10	933970	0.00%	39
T2D	rs10750397	11	128234144	A	G	0.2829	0.0394	0.0071	3.132e-08	933970	0.00%	31
T2D	rs67232546	11	128398938	T	C	0.2047	0.0531	0.008	2.505e-11	933970	0.00%	44
T2D	rs10848958	12	4031104	T	C	0.1966	-0.0451	0.0083	4.968e-08	933970	0.00%	30
T2D	rs11063029	12	4301301	T	C	0.0581	0.0858	0.0138	5.364e-10	933970	0.00%	39
T2D	rs3217792	12	4384696	T	C	0.0866	-0.1169	0.0121	6.272e-22	933970	0.01%	93
T2D	rs76895963	12	4384844	T	G	0.9801	0.4826	0.0275	9.124e-69	933970	0.03%	308
T2D	rs2066827	12	12871099	T	G	0.7675	-0.0473	0.0081	4.438e-09	933970	0.00%	34
T2D	rs1872992	12	26457190	A	G	0.7414	-0.0457	0.0072	2.52e-10	933970	0.00%	40
T2D	rs7966976	12	27962934	A	G	0.1964	-0.0751	0.0081	1.217e-20	933970	0.01%	86
T2D	rs2258238	12	66221060	A	T	0.8963	-0.102	0.0106	5.139e-22	933970	0.01%	93
T2D	rs7968902	12	66363070	T	G	0.4352	-0.0516	0.0065	1.883e-15	933970	0.01%	63
T2D	rs1705263	12	71523043	A	C	0.4367	-0.0484	0.0064	3.507e-14	933970	0.01%	57
T2D	rs61939481	12	95921998	T	C	0.9318	-0.0714	0.0127	1.742e-08	933970	0.00%	32
T2D	rs77864822	12	97848775	A	G	0.9295	0.0753	0.0129	5.005e-09	933970	0.00%	34
T2D	rs1426371	12	108629780	A	G	0.2659	-0.0517	0.0073	1.738e-12	933970	0.01%	50
T2D	rs7313918	12	118394008	T	C	0.8635	-0.0559	0.0094	2.99e-09	933970	0.00%	35
T2D	rs189117855	12	121178214	A	C	0.0289	0.1131	0.0197	9.15e-09	933970	0.00%	33
T2D	rs56348580	12	121432117	C	G	0.3082	-0.0617	0.0069	4.313e-19	933970	0.01%	80
T2D	rs77536694	12	121470591	A	G	0.9774	-0.1259	0.0219	8.748e-09	933970	0.00%	33
T2D	rs4148856	12	123450765	C	G	0.7828	0.047	0.0077	1.311e-09	933970	0.00%	37
T2D	rs10773051	12	124510391	T	C	0.235	-0.0411	0.0075	4.982e-08	933970	0.00%	30
T2D	rs35318451	12	133068484	A	G	0.331	0.0478	0.007	9.498e-12	933970	0.00%	47
T2D	rs34584161	13	26776999	A	G	0.7609	0.0468	0.0075	5.364e-10	933970	0.00%	39
T2D	rs11842871	13	31042452	T	G	0.2669	-0.04	0.0073	4.825e-08	933970	0.00%	30
T2D	rs576674	13	33554302	A	G	0.8313	-0.0538	0.0086	3.697e-10	933970	0.00%	39
T2D	rs9316500	13	51094114	T	G	0.7121	0.0387	0.007	3.454e-08	933970	0.00%	31
T2D	rs9563615	13	59077406	A	T	0.7092	0.0408	0.0072	1.628e-08	933970	0.00%	32
T2D	rs1359790	13	80717156	A	G	0.2791	-0.0817	0.0071	1.76e-30	933970	0.01%	132
T2D	rs7325671	13	108797836	T	C	0.1264	0.0545	0.0096	1.533e-08	933970	0.00%	32
T2D	rs17122772	14	23288935	C	G	0.7736	-0.0428	0.0077	3.313e-08	933970	0.00%	31
T2D	rs17522122	14	33302882	T	G	0.474	0.0356	0.0064	2.49e-08	933970	0.00%	31
T2D	rs8008910	14	79944099	A	G	0.2192	0.0554	0.0076	4.223e-13	933970	0.01%	53
T2D	rs2896177	14	91968313	A	G	0.5413	-0.0367	0.0064	9.128e-09	933970	0.00%	33
T2D	rs3783394	14	103858673	A	G	0.3477	-0.038	0.0067	1.421e-08	933970	0.00%	32
T2D	rs34715063	15	38873115	T	C	0.8778	-0.0772	0.0099	8.403e-15	933970	0.01%	61
T2D	rs2289739	15	41801512	T	G	0.3556	0.0469	0.0067	2.578e-12	933970	0.01%	49
T2D	rs2456530	15	53091553	T	C	0.126	0.054	0.0096	2.071e-08	933970	0.00%	32
T2D	rs144801310	15	57469927	A	C	0.9661	-0.1006	0.0183	4.01e-08	933970	0.00%	30
T2D	rs11856307	15	62399093	A	C	0.5706	0.047	0.0065	4.481e-13	933970	0.01%	52
T2D	rs7178762	15	63871292	T	C	0.5364	-0.0387	0.0064	1.367e-09	933970	0.00%	37
T2D	rs4776970	15	68080886	A	T	0.642	0.0378	0.0067	1.691e-08	933970	0.00%	32
T2D	rs13737	15	75932129	T	G	0.2406	-0.0481	0.0075	1.765e-10	933970	0.00%	41
T2D	rs12910361	15	77782335	A	G	0.2926	-0.0814	0.007	3.951e-31	933970	0.01%	135
T2D	rs2351707	15	90384045	T	C	0.7178	-0.0644	0.007	4.301e-20	933970	0.01%	85
T2D	rs2290203	15	91512067	A	G	0.2047	0.0604	0.0079	1.453e-14	933970	0.01%	58
T2D	rs6600191	16	295795	T	C	0.8246	0.0587	0.0085	4.471e-12	933970	0.01%	48
T2D	rs12325539	16	30033633	T	C	0.5998	-0.041	0.0065	2.686e-10	933970	0.00%	40
T2D	rs55872725	16	53809123	T	C	0.4175	0.122	0.0065	8.509e-79	933970	0.04%	352
T2D	rs862320	16	69651866	T	C	0.4231	-0.0433	0.0065	2.554e-11	933970	0.00%	44
T2D	rs72802358	16	75243657	C	G	0.1032	-0.1135	0.0107	2.215e-26	933970	0.01%	113
T2D	rs2925979	16	81534790	T	C	0.2987	0.0546	0.007	7.068e-15	933970	0.01%	61	smoking behavior, BMI-adjusted waist-hip ratio	28443625
T2D	rs12920022	16	89564055	A	T	0.1582	0.0528	0.0092	1.001e-08	933970	0.00%	33
T2D	rs8071043	17	3988451	T	C	0.6738	-0.0523	0.0068	1.533e-14	933970	0.01%	59
T2D	rs55973554	17	9793756	A	G	0.3215	0.039	0.0068	1.001e-08	933970	0.00%	33
T2D	rs4925109	17	17661802	A	G	0.3177	0.0476	0.0069	5.65e-12	933970	0.01%	48
T2D	rs3094515	17	36043653	T	C	0.3699	-0.0464	0.0072	1.339e-10	933970	0.00%	42
T2D	rs2107133	17	36064897	A	G	0.8727	0.0643	0.0097	4.017e-11	933970	0.00%	44
T2D	rs10908278	17	36099952	A	T	0.5174	-0.0749	0.0067	5.254e-29	933970	0.01%	125
T2D	rs34855406	17	40731411	C	G	0.2746	0.049	0.0071	5.891e-12	933970	0.01%	48
T2D	rs35895680	17	47060322	A	C	0.323	-0.0554	0.0069	1.084e-15	933970	0.01%	64
T2D	rs58642235	17	62202689	T	C	0.8612	-0.0566	0.0094	1.896e-09	933970	0.00%	36
T2D	rs61676547	17	65892507	C	G	0.1937	0.0525	0.0081	7.417e-11	933970	0.00%	42
T2D	rs7240767	18	7070642	T	C	0.626	-0.0372	0.0066	1.705e-08	933970	0.00%	32
T2D	rs1431841	18	40087098	T	G	0.2113	0.0429	0.0077	3.078e-08	933970	0.00%	31
T2D	rs72926982	18	53087984	A	T	0.0846	0.074	0.0114	8.927e-11	933970	0.00%	42
T2D	rs9957320	18	56876430	T	G	0.1719	-0.0487	0.0085	9.339e-09	933970	0.00%	33
T2D	rs8097210	18	57857135	T	G	0.7325	-0.0537	0.0072	1.061e-13	933970	0.01%	56
T2D	rs12454712	18	60845884	T	C	0.6129	0.0477	0.0068	2.402e-12	933970	0.01%	49
T2D	rs262549	19	4951064	C	G	0.8067	-0.0474	0.0082	6.475e-09	933970	0.00%	33
T2D	rs4804833	19	7970635	A	G	0.3912	0.048	0.0066	3.417e-13	933970	0.01%	53
T2D	rs10419627	19	13036677	A	G	0.591	0.0431	0.0065	3.15e-11	933970	0.00%	44
T2D	rs739846	19	19419071	A	G	0.0761	0.0877	0.0119	2.02e-13	933970	0.01%	54
T2D	rs3786900	19	33897149	A	G	0.7307	0.0434	0.0072	1.886e-09	933970	0.00%	36
T2D	rs429358	19	45411941	T	C	0.8473	0.0746	0.0091	2.621e-16	933970	0.01%	67
T2D	rs10406431	19	46157019	A	G	0.5626	0.0603	0.0065	1.557e-20	933970	0.01%	86
T2D	rs3810291	19	47569003	A	G	0.6718	0.0434	0.0069	3.376e-10	933970	0.00%	40	smoking behavior, body mass index;smoking behavior, body mass index;smoking behavior, body mass index;smoking behavior, body mass index;smoking status measurement	28443625;28443625;28443625;28443625;30643251
T2D	rs17744783	20	21460433	A	T	0.1073	0.0577	0.0103	1.873e-08	933970	0.00%	31
T2D	rs1007090	20	32582871	T	C	0.3316	-0.044	0.0068	1.012e-10	933970	0.00%	42
T2D	rs36112520	20	43003122	A	G	0.1107	0.0783	0.0104	4.225e-14	933970	0.01%	57
T2D	rs1800961	20	43042364	T	C	0.0349	0.1602	0.0175	5.095e-20	933970	0.01%	84
T2D	rs1999536	20	45581777	C	G	0.5732	-0.0404	0.0065	4.863e-10	933970	0.00%	39
T2D	rs13040225	20	48830772	A	T	0.5361	0.0433	0.0064	1.205e-11	933970	0.00%	46
T2D	rs4812034	20	57397566	T	G	0.5465	0.0416	0.0064	7.347e-11	933970	0.00%	42
T2D	rs2023681	22	30599562	A	G	0.087	-0.0826	0.0115	7.399e-13	933970	0.01%	52
T2D	rs5758223	22	41489920	A	G	0.7134	0.0401	0.0071	1.779e-08	933970	0.00%	32
T2D	rs738409	22	44324727	C	G	0.7743	-0.0436	0.0076	1.168e-08	933970	0.00%	33
T2D	rs36138276	22	50422348	A	G	0.4992	-0.0431	0.0066	6.403e-11	933970	0.00%	43
SNP: single nucleotide polymorphism; Chr: chromosome; EAF: effect allele frequency; Beta: effect value; SE: standard error of β; R2: the extent to which instrumental variables explain exposure; F: F-statistic; T2D: type 2 diabetes mellitus
Note：SNPs associated with confounders were eliminated as instrumental variables

## Sheet: Table S9
Table S9 Summary data on antidiabetic drug target genes
Drug classification	Drug target genes		Gene region(GRCh37. p13 from NCBI)
	ChEMBL	DrugBank
Sulfonylureas	KCNJ11	KCNJ11	chr11: 17,406,795-17,410,893
	ABCC8	ABCC8	chr11: 17,414,045-17,498,392
Thiazolidinediones	PPARG	PPARG	chr3: 12,328,867-12,475,843
Insulin/insulin analogues	INSR	INSR	chr19: 7,112,276-7,294,425
GLP-1 agonists	GLP1R	GLP1R	chr6: 39,016,557-39,059,079
SGLT-2 inhibitor	SLC5A2	SLC5A2	chr16: 31,494,444-31,502,090
DPP-4 inhibitor	DPP4	DPP4	chr2: 162,848,755-162,930,725
Metformin	58 encoding genes	PRKAB1	NA
	GPD2	ETFDH
Abbreviations: GLP-1, Glucagon-like peptide 1; SGLT-2, Sodium-glucose cotransporter 2; DPP-4: Dipeptidyl peptidase 4; NA, not applicable.

[truncated: 18 more sheets: Table S10, Table S11, Table S12, Table S13, Table S14, Table S15, Table S16, Table S17, Table S18, Table S19, Table S20, Table S21, Table S22, Table S23 , Table S24, Table S25, Table S26, Table S27]
